# Supplementary material for: Measurement of the pKa Values of Organic Molecules in Aqueous–Organic Solvent Mixtures by 1H NMR without External Calibrants
Source: Anal Chem. 2023 Oct 13;95(42):15628–35. doi: 10.1021/acs.analchem.3c02771 (PMC10603606; doi:10.1021/acs.analchem.3c02771)
Supplement: Supplementary file 2 — ac3c02771_si_002.xlsx [file ac3c02771_si_002.xlsx]

## Sheet: Mnova DHB (CD3CN-H2O)
																																		1
							Parameters of Equation 3						Uncertainty in pKa,0 fit:	0.0292487																				2
							A:	0.75					pKa,0 fit:	1.54407																				3
							B:	4.45					dH/ppm:	6.49991																				4
				Referencing to DSS is performed automatically by Mnova									dL/ppm:	6.36803																				5
													R2 (optimise to 1 with solver by adjusting pKa, dH and dL):	0.997659																				6
				Z-range of CSI image/mm:	32																													7
				Number of rows in CSI dataset (gradient increments):	32																													8
				Height of centre of CSI image from base of tube/mm:	20																													9
				Calibration constant for DHB integral rel. to DSS/mM:	47.5																								Uncertainty calculation in fitted pKa,0 value					10	13
				[DSS]/M:	0.01	Paste DHB doublet chemical shift in G13	Paste integral table from Mnova in H12	2,6-DHB doublet integral		DSS integral																			Average difference/ppm:	0.00098308				11	33	Fitted curve for plotting
				Row of CSI dataset	Vertical height from base of tube/mm	2,6-DHB (3,5-position) from txt file/ppm	ARR_DATA(I)	Integral(6.787463,6.097122)		Integral(0.209296,-0.251215)					[2,6-DHB]/mM from integral	I/M	Gamma from Equation 3	Ka (conc. units)/M	d 2,6-DHB (fit)/ppm										Difference between experimental and fitted chemical shift/ppm	fmax (Equation S6)	fmin (Equation S7)	pKa,0 min (Equation S8)	pKa,0 max (Equation S9)	12	Find min and max row with data	[2,6-DHB]/mM from integral	I/M (crude)	Gamma from DH equation	Ka (conc. units)/M	Fitted chemical shift/ppm
				7	10.5	6.45206	0	110485000		28168500					186.309	0.070059	0.810678	0.0434739	6.44976										0.00230126	0.370279	0.35537	1.57416	1.62002	13	13	1	0.000967254	0.953916	0.0313982	6.37199
				8	11.5	6.44832	0	112837000		32851600					163.151	0.0654673	0.813334	0.0431905	6.4473										0.00101646	0.398653	0.383744	1.54481	1.58855	14	14	2	0.00187672	0.939205	0.0323896	6.3753
				9	12.5	6.44446	0	106098000		35101800					143.573	0.0613353	0.815902	0.042919	6.44487										0.000412839	0.42793	0.413021	1.51436	1.55633	15	15	3	0.00273768	0.929328	0.0330817	6.37822
				10	13.5	6.44221	0	95764200		36508100					124.597	0.0570654	0.818758	0.0426201	6.4421										0.000110544	0.444941	0.430032	1.52591	1.56703	16	16	4	0.00355713	0.92183	0.0336221	6.38083
				11	14.5	6.43796	0	84731200		37103000					108.475	0.0531889	0.821556	0.0423303	6.43933										0.00137653	0.477225	0.462316	1.49627	1.53605	17	17	5	0.00434057	0.915778	0.0340679	6.38319
				12	15.5	6.43604	0	74347900		37759600					93.5266	0.0493449	0.82455	0.0420234	6.4363										0.000261322	0.491736	0.476827	1.51926	1.55855	18	18	6	0.00509236	0.910707	0.0344483	6.38536
				13	16.5	6.43201	0	64733500		38564900					79.7316	0.0455351	0.82777	0.0416972	6.43298										0.000968192	0.5223	0.507391	1.50586	1.54437	19	19	7	0.00581606	0.906349	0.0347804	6.38736
				14	17.5	6.42744	0	55280700		39580000					66.3424	0.0415353	0.831464	0.0413274	6.42909										0.00164685	0.556974	0.542064	1.49328	1.53122	20	20	8	0.00651458	0.902531	0.0350753	6.38922
				15	18.5	6.42301	0	46313600		40588900					54.1994	0.0375787	0.835497	0.0409295	6.42475										0.00173695	0.590531	0.575622	1.49185	1.52959	21	21	9	0.00719041	0.899138	0.0353406	6.39096
				16	19.5	6.41919	0	38338500		41573700					43.8036	0.0338667	0.83969	0.0405217	6.42016										0.000970905	0.619527	0.604617	1.50646	1.54431	22	22	10	0.0078456	0.896087	0.0355816	6.39258
				17	20.5	6.41492	0	29917600		42767600					33.2281	0.0296768	0.845014	0.0400127	6.41424										0.000680984	0.651877	0.636968	1.53817	1.57648	23	23	11	0.00848195	0.893318	0.0358025	6.39411
				18	21.5	6.40938	0	24163200		43708100					26.2595	0.0266068	0.849407	0.0395999	6.40931										7.21858e-05	0.693922	0.679013	1.52569	1.56521	24	24	12	0.00910098	0.890786	0.0360064	6.39555
				19	22.5	6.40486	0	18999900		44555000					20.2558	0.0236931	0.854055	0.03917	6.40406										0.000805652	0.728166	0.713256	1.54032	1.58148	25	25	13	0.00970405	0.888454	0.0361956	6.39692
				20	23.5	6.40009	0	14907200		45347800					15.6147	0.0212136	0.858462	0.0387689	6.39908										0.00101141	0.764348	0.749438	1.54471	1.58847	26	26	14	0.0102923	0.886294	0.0363722	6.39822
				21	24.5	6.39487	0	11455000		46059100					11.8134	0.0189867	0.862854	0.0383752	6.39414										0.000728331	0.80393	0.789021	1.53773	1.58582	27	27	15	0.0108668	0.884285	0.0365377	6.39945
				22	25.5	6.39089	0	9146690		46611700					9.321	0.0174029	0.866279	0.0380724	6.39033										0.000565508	0.83412	0.819211	1.53256	1.5856	28	28	16	0.0114285	0.882406	0.0366935	6.40063
				23	26.5	6.38864	0	6803490		46846400					6.89841	0.0157437	0.870187	0.0377312	6.38602										0.0026262	0.851174	0.836264	1.59467	1.65148	29	29	17	0.0119782	0.880644	0.0368405	6.40175
				24	27.5	6.38186	0	5059240		46854300					5.12896	0.0144392	0.87353	0.0374429	6.38238										0.000521124	0.90261	0.887701	1.48493	1.56126	30	30	18	0.0125166	0.878984	0.0369797	6.40282
				25	28.5	6.37659	0	3510440		46163900					3.61204	0.0132438	0.87684	0.0371608	6.37884										0.00224364	0.942542	0.927633	1.36716	1.4812	31	31	19	0.0130444	0.877417	0.0371119	6.40385
				26	29.5	6.37542	0	2273210		44213100					2.44221	0.012263	0.879758	0.0369147	6.37576										0.000342932	0.951427	0.936518	1.45313	1.58311	32	32	20	0.0135622	0.875933	0.0372378	6.40484
				27	30.5	6.37312	0	1361010		40122900					1.61125	0.0115294	0.882077	0.0367208	6.37336										0.000244866	0.968907	0.953998	1.42192	1.60551	33	33	21	0.0140706	0.874524	0.0373579	6.40579
																																		34		22	0.01457	0.873183	0.0374727	6.40671
																																		35		23	0.0150609	0.871904	0.0375827	6.40759
																																		36		24	0.0155437	0.870683	0.0376882	6.40844
																																		37		25	0.0160188	0.869514	0.0377896	6.40926
																																		38		26	0.0164866	0.868393	0.0378873	6.41005
																																		39		27	0.0169474	0.867317	0.0379813	6.41082
																																		40		28	0.0174015	0.866282	0.0380721	6.41156
																																		41		29	0.0178491	0.865286	0.0381598	6.41228
																																		42		30	0.0182907	0.864326	0.0382447	6.41298
																																		43		31	0.0187263	0.863399	0.0383268	6.41366
																																		44		32	0.0191562	0.862503	0.0384064	6.41432
																																		45		33	0.0195807	0.861638	0.0384837	6.41496
																																		46		34	0.0199999	0.860799	0.0385586	6.41558
																																		47		35	0.0204141	0.859987	0.0386315	6.41619
																																		48		36	0.0208234	0.8592	0.0387024	6.41678
																																		49		37	0.0212279	0.858435	0.0387713	6.41735
																																		50		38	0.0216279	0.857693	0.0388385	6.41791
																																		51		39	0.0220235	0.856971	0.0389039	6.41846
																																		52		40	0.0224149	0.856269	0.0389677	6.41899
																																		53		41	0.0228021	0.855586	0.03903	6.41952
																																		54		42	0.0231853	0.854921	0.0390907	6.42002
																																		55		43	0.0235646	0.854272	0.0391501	6.42052
																																		56		44	0.0239401	0.85364	0.0392081	6.42101
																																		57		45	0.024312	0.853023	0.0392648	6.42148
																																		58		46	0.0246804	0.852421	0.0393203	6.42195
																																		59		47	0.0250453	0.851833	0.0393746	6.4224
																																		60		48	0.0254069	0.851259	0.0394278	6.42285
																																		61		49	0.0257652	0.850697	0.0394799	6.42329
																																		62		50	0.0261203	0.850148	0.0395309	6.42371
																																		63		51	0.0264723	0.84961	0.039581	6.42413
																																		64		52	0.0268213	0.849084	0.03963	6.42454
																																		65		53	0.0271674	0.848569	0.0396782	6.42495
																																		66		54	0.0275106	0.848064	0.0397254	6.42534
																																		67		55	0.027851	0.84757	0.0397718	6.42573
																																		68		56	0.0281886	0.847085	0.0398173	6.42611
																																		69		57	0.0285236	0.84661	0.039862	6.42649
																																		70		58	0.0288561	0.846143	0.039906	6.42685
																																		71		59	0.0291859	0.845686	0.0399492	6.42721
																																		72		60	0.0295133	0.845237	0.0399916	6.42757
																																		73		61	0.0298383	0.844795	0.0400334	6.42792
																																		74		62	0.0301609	0.844362	0.0400745	6.42826
																																		75		63	0.0304811	0.843937	0.0401149	6.4286
																																		76		64	0.0307991	0.843519	0.0401547	6.42893
																																		77		65	0.0311148	0.843107	0.0401939	6.42925
																																		78		66	0.0314284	0.842703	0.0402324	6.42957
																																		79		67	0.0317399	0.842306	0.0402704	6.42989
																																		80		68	0.0320492	0.841915	0.0403078	6.4302
																																		81		69	0.0323565	0.84153	0.0403447	6.4305
																																		82		70	0.0326618	0.841151	0.040381	6.4308
																																		83		71	0.0329651	0.840779	0.0404168	6.4311
																																		84		72	0.0332665	0.840412	0.0404521	6.43139
																																		85		73	0.0335659	0.84005	0.040487	6.43168
																																		86		74	0.0338635	0.839694	0.0405213	6.43196
																																		87		75	0.0341593	0.839343	0.0405552	6.43224
																																		88		76	0.0344533	0.838998	0.0405886	6.43252
																																		89		77	0.0347455	0.838657	0.0406216	6.43279
																																		90		78	0.035036	0.838321	0.0406541	6.43306
																																		91		79	0.0353248	0.83799	0.0406862	6.43332
																																		92		80	0.035612	0.837664	0.040718	6.43358
																																		93		81	0.0358974	0.837342	0.0407493	6.43384
																																		94		82	0.0361813	0.837024	0.0407802	6.43409
																																		95		83	0.0364636	0.836711	0.0408108	6.43434
																																		96		84	0.0367443	0.836402	0.0408409	6.43458
																																		97		85	0.0370235	0.836097	0.0408708	6.43483
																																		98		86	0.0373011	0.835795	0.0409002	6.43507
																																		99		87	0.0375773	0.835498	0.0409294	6.4353
																																		100		88	0.0378521	0.835204	0.0409581	6.43554
																																		101		89	0.0381253	0.834914	0.0409866	6.43577
																																		102		90	0.0383972	0.834628	0.0410147	6.436
																																		103		91	0.0386677	0.834345	0.0410425	6.43622
																																		104		92	0.0389368	0.834066	0.04107	6.43645
																																		105		93	0.0392045	0.83379	0.0410972	6.43666
																																		106		94	0.0394709	0.833517	0.0411241	6.43688
																																		107		95	0.039736	0.833247	0.0411508	6.4371
																																		108		96	0.0399998	0.832981	0.0411771	6.43731
																																		109		97	0.0402623	0.832717	0.0412031	6.43752
																																		110		98	0.0405236	0.832457	0.0412289	6.43773
																																		111		99	0.0407836	0.8322	0.0412544	6.43793
																																		112		100	0.0410424	0.831945	0.0412797	6.43813
																																		113		101	0.0413	0.831693	0.0413047	6.43833
																																		114		102	0.0415564	0.831444	0.0413295	6.43853
																																		115		103	0.0418116	0.831198	0.041354	6.43873
																																		116		104	0.0420657	0.830954	0.0413782	6.43892
																																		117		105	0.0423187	0.830713	0.0414022	6.43911
																																		118		106	0.0425705	0.830474	0.041426	6.4393
																																		119		107	0.0428212	0.830238	0.0414496	6.43949
																																		120		108	0.0430708	0.830004	0.0414729	6.43967
																																		121		109	0.0433193	0.829773	0.0414961	6.43986
																																		122		110	0.0435668	0.829544	0.041519	6.44004
																																		123		111	0.0438132	0.829318	0.0415417	6.44022
																																		124		112	0.0440586	0.829093	0.0415641	6.4404
																																		125		113	0.0443029	0.828871	0.0415864	6.44057
																																		126		114	0.0445462	0.828651	0.0416085	6.44075
																																		127		115	0.0447885	0.828433	0.0416304	6.44092
																																		128		116	0.0450299	0.828218	0.0416521	6.44109
																																		129		117	0.0452702	0.828004	0.0416736	6.44126
																																		130		118	0.0455096	0.827792	0.0416949	6.44143
																																		131		119	0.045748	0.827583	0.041716	6.44159
																																		132		120	0.0459855	0.827375	0.041737	6.44176
																																		133		121	0.0462221	0.827169	0.0417578	6.44192
																																		134		122	0.0464577	0.826965	0.0417784	6.44208
																																		135		123	0.0466924	0.826763	0.0417988	6.44224
																																		136		124	0.0469263	0.826563	0.041819	6.4424
																																		137		125	0.0471592	0.826364	0.0418391	6.44255
																																		138		126	0.0473913	0.826168	0.041859	6.44271
																																		139		127	0.0476224	0.825973	0.0418788	6.44286
																																		140		128	0.0478528	0.825779	0.0418984	6.44302
																																		141		129	0.0480822	0.825588	0.0419179	6.44317
																																		142		130	0.0483109	0.825398	0.0419372	6.44332
																																		143		131	0.0485387	0.82521	0.0419563	6.44346
																																		144		132	0.0487657	0.825023	0.0419753	6.44361
																																		145		133	0.0489918	0.824838	0.0419941	6.44376
																																		146		134	0.0492172	0.824654	0.0420128	6.4439
																																		147		135	0.0494417	0.824472	0.0420314	6.44404
																																		148		136	0.0496655	0.824291	0.0420498	6.44418
																																		149		137	0.0498885	0.824112	0.0420681	6.44433
																																		150		138	0.0501107	0.823935	0.0420862	6.44446
																																		151		139	0.0503322	0.823758	0.0421042	6.4446
																																		152		140	0.0505529	0.823584	0.0421221	6.44474
																																		153		141	0.0507728	0.82341	0.0421399	6.44488
																																		154		142	0.0509921	0.823238	0.0421575	6.44501
																																		155		143	0.0512105	0.823067	0.042175	6.44514
																																		156		144	0.0514283	0.822898	0.0421923	6.44528
																																		157		145	0.0516453	0.82273	0.0422096	6.44541
																																		158		146	0.0518616	0.822563	0.0422267	6.44554
																																		159		147	0.0520772	0.822398	0.0422437	6.44567
																																		160		148	0.0522922	0.822233	0.0422606	6.44579
																																		161		149	0.0525064	0.82207	0.0422773	6.44592
																																		162		150	0.0527199	0.821909	0.042294	6.44605
																																		163		151	0.0529328	0.821748	0.0423105	6.44617
																																		164		152	0.053145	0.821588	0.042327	6.4463
																																		165		153	0.0533565	0.82143	0.0423433	6.44642
																																		166		154	0.0535674	0.821273	0.0423595	6.44654
																																		167		155	0.0537776	0.821117	0.0423756	6.44666
																																		168		156	0.0539871	0.820962	0.0423916	6.44678
																																		169		157	0.0541961	0.820808	0.0424074	6.4469
																																		170		158	0.0544043	0.820656	0.0424232	6.44702
																																		171		159	0.054612	0.820504	0.0424389	6.44714
																																		172		160	0.054819	0.820354	0.0424545	6.44726
																																		173		161	0.0550255	0.820204	0.0424699	6.44737
																																		174		162	0.0552313	0.820056	0.0424853	6.44749
																																		175		163	0.0554365	0.819908	0.0425006	6.4476
																																		176		164	0.055641	0.819762	0.0425158	6.44771
																																		177		165	0.055845	0.819617	0.0425309	6.44783
																																		178		166	0.0560484	0.819472	0.0425459	6.44794
																																		179		167	0.0562513	0.819329	0.0425608	6.44805
																																		180		168	0.0564535	0.819186	0.0425756	6.44816
																																		181		169	0.0566552	0.819044	0.0425903	6.44827
																																		182		170	0.0568562	0.818904	0.0426049	6.44838
																																		183		171	0.0570568	0.818764	0.0426195	6.44848
																																		184		172	0.0572567	0.818625	0.0426339	6.44859
																																		185		173	0.0574561	0.818487	0.0426483	6.4487
																																		186		174	0.057655	0.81835	0.0426626	6.4488
																																		187		175	0.0578533	0.818214	0.0426768	6.44891
																																		188		176	0.058051	0.818079	0.0426909	6.44901
																																		189		177	0.0582482	0.817945	0.0427049	6.44912
																																		190		178	0.0584449	0.817811	0.0427189	6.44922
																																		191		179	0.0586411	0.817678	0.0427327	6.44932
																																		192		180	0.0588367	0.817546	0.0427465	6.44942
																																		193		181	0.0590318	0.817415	0.0427602	6.44952
																																		194		182	0.0592264	0.817285	0.0427739	6.44962
																																		195		183	0.0594205	0.817156	0.0427874	6.44972
																																		196		184	0.059614	0.817027	0.0428009	6.44982
																																		197		185	0.0598071	0.816899	0.0428143	6.44992
																																		198		186	0.0599997	0.816772	0.0428276	6.45001
																																		199		187	0.0601917	0.816645	0.0428409	6.45011
																																		200		188	0.0603833	0.81652	0.0428541	6.45021
																																		201		189	0.0605743	0.816395	0.0428672	6.4503
																																		202		190	0.0607649	0.816271	0.0428802	6.4504
																																		203		191	0.060955	0.816147	0.0428932	6.45049
																																		204		192	0.0611447	0.816025	0.0429061	6.45058
																																		205		193	0.0613338	0.815903	0.0429189	6.45068
																																		206		194	0.0615225	0.815781	0.0429317	6.45077
																																		207		195	0.0617107	0.815661	0.0429444	6.45086
																																		208		196	0.0618984	0.815541	0.042957	6.45095
																																		209		197	0.0620857	0.815422	0.0429696	6.45104
																																		210		198	0.0622726	0.815303	0.0429821	6.45113
																																		211		199	0.0624589	0.815185	0.0429945	6.45122
																																		212		200	0.0626448	0.815068	0.0430069	6.45131
																																		213		201	0.0628303	0.814952	0.0430192	6.4514
																																		214		202	0.0630153	0.814836	0.0430314	6.45149
																																		215		203	0.0631999	0.814721	0.0430436	6.45157
																																		216		204	0.0633841	0.814606	0.0430557	6.45166
																																		217		205	0.0635678	0.814492	0.0430677	6.45175
																																		218		206	0.0637511	0.814379	0.0430797	6.45183
																																		219		207	0.0639339	0.814266	0.0430917	6.45192
																																		220		208	0.0641163	0.814154	0.0431035	6.452
																																		221		209	0.0642983	0.814042	0.0431153	6.45209
																																		222		210	0.0644799	0.813931	0.0431271	6.45217
																																		223		211	0.0646611	0.813821	0.0431388	6.45225
																																		224		212	0.0648418	0.813711	0.0431504	6.45234
																																		225		213	0.0650221	0.813602	0.043162	6.45242
																																		226		214	0.0652021	0.813493	0.0431735	6.4525
																																		227		215	0.0653816	0.813385	0.043185	6.45258
																																		228		216	0.0655607	0.813278	0.0431964	6.45266
																																		229		217	0.0657394	0.813171	0.0432078	6.45274
																																		230		218	0.0659177	0.813064	0.0432191	6.45282
																																		231		219	0.0660956	0.812959	0.0432304	6.4529
																																		232		220	0.0662732	0.812853	0.0432416	6.45298
																																		233		221	0.0664503	0.812749	0.0432527	6.45306
																																		234		222	0.066627	0.812644	0.0432638	6.45314
																																		235		223	0.0668034	0.812541	0.0432748	6.45322
																																		236		224	0.0669794	0.812438	0.0432858	6.45329
																																		237		225	0.067155	0.812335	0.0432968	6.45337
																																		238		226	0.0673302	0.812233	0.0433077	6.45345
																																		239		227	0.0675051	0.812131	0.0433185	6.45352
																																		240		228	0.0676795	0.81203	0.0433293	6.4536
																																		241		229	0.0678536	0.811929	0.04334	6.45367
																																		242		230	0.0680274	0.811829	0.0433507	6.45375
																																		243		231	0.0682007	0.811729	0.0433614	6.45382
																																		244		232	0.0683737	0.81163	0.043372	6.4539
																																		245		233	0.0685464	0.811532	0.0433825	6.45397
																																		246		234	0.0687187	0.811433	0.043393	6.45404
																																		247		235	0.0688906	0.811336	0.0434035	6.45412
																																		248		236	0.0690622	0.811238	0.0434139	6.45419
																																		249		237	0.0692334	0.811141	0.0434243	6.45426
																																		250		238	0.0694043	0.811045	0.0434346	6.45433
																																		251		239	0.0695748	0.810949	0.0434449	6.4544
																																		252		240	0.069745	0.810854	0.0434551	6.45448
																																		253		241	0.0699148	0.810759	0.0434653	6.45455
																																		254		242	0.0700843	0.810664	0.0434754	6.45462
																																		255		243	0.0702534	0.81057	0.0434855	6.45469
																																		256		244	0.0704222	0.810476	0.0434956	6.45476
																																		257		245	0.0705907	0.810383	0.0435056	6.45482
																																		258		246	0.0707589	0.81029	0.0435156	6.45489
																																		259		247	0.0709267	0.810198	0.0435255	6.45496
																																		260		248	0.0710942	0.810105	0.0435354	6.45503
																																		261		249	0.0712613	0.810014	0.0435452	6.4551
																																		262		250	0.0714281	0.809923	0.0435551	6.45516
																																		263		251	0.0715946	0.809832	0.0435648	6.45523
																																		264		252	0.0717608	0.809742	0.0435745	6.4553
																																		265		253	0.0719267	0.809652	0.0435842	6.45537
																																		266		254	0.0720922	0.809562	0.0435939	6.45543
																																		267		255	0.0722575	0.809473	0.0436035	6.4555
																																		268		256	0.0724224	0.809384	0.0436131	6.45556
																																		269		257	0.072587	0.809296	0.0436226	6.45563
																																		270		258	0.0727513	0.809208	0.0436321	6.45569
																																		271		259	0.0729152	0.80912	0.0436415	6.45576
																																		272		260	0.0730789	0.809033	0.0436509	6.45582
																																		273		261	0.0732423	0.808946	0.0436603	6.45588
																																		274		262	0.0734053	0.808859	0.0436697	6.45595
																																		275		263	0.0735681	0.808773	0.043679	6.45601
																																		276		264	0.0737305	0.808687	0.0436882	6.45607
																																		277		265	0.0738927	0.808602	0.0436975	6.45614
																																		278		266	0.0740546	0.808517	0.0437066	6.4562
																																		279		267	0.0742161	0.808432	0.0437158	6.45626
																																		280		268	0.0743774	0.808348	0.0437249	6.45632
																																		281		269	0.0745384	0.808264	0.043734	6.45638
																																		282		270	0.074699	0.80818	0.0437431	6.45645
																																		283		271	0.0748594	0.808097	0.0437521	6.45651
																																		284		272	0.0750195	0.808014	0.0437611	6.45657
																																		285		273	0.0751794	0.807931	0.04377	6.45663
																																		286		274	0.0753389	0.807849	0.0437789	6.45669
																																		287		275	0.0754982	0.807767	0.0437878	6.45675
																																		288		276	0.0756571	0.807686	0.0437966	6.45681
																																		289		277	0.0758158	0.807604	0.0438055	6.45687
																																		290		278	0.0759742	0.807524	0.0438142	6.45692
																																		291		279	0.0761324	0.807443	0.043823	6.45698
																																		292		280	0.0762902	0.807363	0.0438317	6.45704
																																		293		281	0.0764478	0.807283	0.0438404	6.4571
																																		294		282	0.0766051	0.807203	0.043849	6.45716
																																		295		283	0.0767621	0.807124	0.0438577	6.45722
																																		296		284	0.0769189	0.807045	0.0438662	6.45727
																																		297		285	0.0770754	0.806966	0.0438748	6.45733
																																		298		286	0.0772316	0.806888	0.0438833	6.45739
																																		299		287	0.0773876	0.80681	0.0438918	6.45744
																																		300		288	0.0775433	0.806732	0.0439003	6.4575
																																		301		289	0.0776987	0.806654	0.0439087	6.45756
																																		302		290	0.0778539	0.806577	0.0439171	6.45761
																																		303		291	0.0780088	0.8065	0.0439255	6.45767
																																		304		292	0.0781635	0.806424	0.0439338	6.45772
																																		305		293	0.0783179	0.806348	0.0439421	6.45778
																																		306		294	0.078472	0.806272	0.0439504	6.45783
																																		307		295	0.0786259	0.806196	0.0439587	6.45789
																																		308		296	0.0787795	0.80612	0.0439669	6.45794
																																		309		297	0.0789329	0.806045	0.0439751	6.458
																																		310		298	0.079086	0.805971	0.0439833	6.45805
																																		311		299	0.0792389	0.805896	0.0439914	6.4581
																																		312		300	0.0793915	0.805822	0.0439995	6.45816
																																		313		301	0.0795439	0.805748	0.0440076	6.45821
																																		314		302	0.079696	0.805674	0.0440156	6.45826
																																		315		303	0.0798479	0.805601	0.0440237	6.45832
																																		316		304	0.0799995	0.805527	0.0440317	6.45837
																																		317		305	0.0801509	0.805454	0.0440396	6.45842
																																		318		306	0.0803021	0.805382	0.0440476	6.45847
																																		319		307	0.080453	0.805309	0.0440555	6.45852
																																		320		308	0.0806036	0.805237	0.0440634	6.45858
																																		321		309	0.0807541	0.805166	0.0440712	6.45863
																																		322		310	0.0809043	0.805094	0.0440791	6.45868
																																		323		311	0.0810542	0.805023	0.0440869	6.45873
																																		324		312	0.0812039	0.804952	0.0440947	6.45878
																																		325		313	0.0813534	0.804881	0.0441024	6.45883
																																		326		314	0.0815027	0.80481	0.0441102	6.45888
																																		327		315	0.0816517	0.80474	0.0441179	6.45893
																																		328		316	0.0818005	0.80467	0.0441256	6.45898
																																		329		317	0.081949	0.8046	0.0441332	6.45903
																																		330		318	0.0820974	0.804531	0.0441408	6.45908
																																		331		319	0.0822455	0.804461	0.0441485	6.45913
																																		332		320	0.0823933	0.804392	0.044156	6.45918
																																		333		321	0.082541	0.804323	0.0441636	6.45923
																																		334		322	0.0826884	0.804255	0.0441711	6.45928
																																		335		323	0.0828356	0.804186	0.0441786	6.45933
																																		336		324	0.0829826	0.804118	0.0441861	6.45938
																																		337		325	0.0831294	0.80405	0.0441936	6.45942
																																		338		326	0.0832759	0.803983	0.044201	6.45947
																																		339		327	0.0834222	0.803915	0.0442084	6.45952
																																		340		328	0.0835683	0.803848	0.0442158	6.45957
																																		341		329	0.0837142	0.803781	0.0442232	6.45962
																																		342		330	0.0838598	0.803715	0.0442305	6.45966
																																		343		331	0.0840053	0.803648	0.0442378	6.45971
																																		344		332	0.0841505	0.803582	0.0442451	6.45976
																																		345		333	0.0842955	0.803516	0.0442524	6.4598
																																		346		334	0.0844404	0.80345	0.0442597	6.45985
																																		347		335	0.0845849	0.803384	0.0442669	6.4599
																																		348		336	0.0847293	0.803319	0.0442741	6.45994
																																		349		337	0.0848735	0.803254	0.0442813	6.45999
																																		350		338	0.0850175	0.803189	0.0442884	6.46004
																																		351		339	0.0851612	0.803124	0.0442956	6.46008
																																		352		340	0.0853048	0.80306	0.0443027	6.46013
																																		353		341	0.0854481	0.802995	0.0443098	6.46017
																																		354		342	0.0855912	0.802931	0.0443168	6.46022
																																		355		343	0.0857342	0.802868	0.0443239	6.46026
																																		356		344	0.0858769	0.802804	0.0443309	6.46031
																																		357		345	0.0860194	0.80274	0.0443379	6.46035
																																		358		346	0.0861617	0.802677	0.0443449	6.4604
																																		359		347	0.0863038	0.802614	0.0443519	6.46044
																																		360		348	0.0864458	0.802551	0.0443588	6.46049
																																		361		349	0.0865875	0.802489	0.0443658	6.46053
																																		362		350	0.086729	0.802426	0.0443727	6.46057
																																		363		351	0.0868703	0.802364	0.0443795	6.46062
																																		364		352	0.0870114	0.802302	0.0443864	6.46066
																																		365		353	0.0871524	0.80224	0.0443932	6.4607
																																		366		354	0.0872931	0.802179	0.0444001	6.46075
																																		367		355	0.0874336	0.802117	0.0444069	6.46079
																																		368		356	0.087574	0.802056	0.0444136	6.46083
																																		369		357	0.0877141	0.801995	0.0444204	6.46088
																																		370		358	0.0878541	0.801934	0.0444272	6.46092
																																		371		359	0.0879939	0.801873	0.0444339	6.46096
																																		372		360	0.0881334	0.801813	0.0444406	6.461
																																		373		361	0.0882728	0.801753	0.0444473	6.46105
																																		374		362	0.088412	0.801692	0.0444539	6.46109
																																		375		363	0.088551	0.801633	0.0444606	6.46113
																																		376		364	0.0886899	0.801573	0.0444672	6.46117
																																		377		365	0.0888285	0.801513	0.0444738	6.46121
																																		378		366	0.0889669	0.801454	0.0444804	6.46125
																																		379		367	0.0891052	0.801395	0.044487	6.4613
																																		380		368	0.0892433	0.801336	0.0444935	6.46134
																																		381		369	0.0893812	0.801277	0.0445	6.46138
																																		382		370	0.0895189	0.801218	0.0445066	6.46142
																																		383		371	0.0896564	0.80116	0.044513	6.46146
																																		384		372	0.0897938	0.801102	0.0445195	6.4615
																																		385		373	0.0899309	0.801043	0.044526	6.46154
																																		386		374	0.0900679	0.800986	0.0445324	6.46158
																																		387		375	0.0902047	0.800928	0.0445388	6.46162
																																		388		376	0.0903413	0.80087	0.0445452	6.46166
																																		389		377	0.0904778	0.800813	0.0445516	6.4617
																																		390		378	0.0906141	0.800756	0.044558	6.46174
																																		391		379	0.0907502	0.800699	0.0445644	6.46178
																																		392		380	0.0908861	0.800642	0.0445707	6.46182
																																		393		381	0.0910218	0.800585	0.044577	6.46186
																																		394		382	0.0911574	0.800528	0.0445833	6.4619
																																		395		383	0.0912928	0.800472	0.0445896	6.46194
																																		396		384	0.091428	0.800416	0.0445959	6.46198
																																		397		385	0.091563	0.80036	0.0446021	6.46202
																																		398		386	0.0916979	0.800304	0.0446083	6.46205
																																		399		387	0.0918326	0.800248	0.0446145	6.46209
																																		400		388	0.0919672	0.800192	0.0446207	6.46213
																																		401		389	0.0921015	0.800137	0.0446269	6.46217
																																		402		390	0.0922357	0.800082	0.0446331	6.46221
																																		403		391	0.0923697	0.800027	0.0446392	6.46225
																																		404		392	0.0925036	0.799972	0.0446454	6.46228
																																		405		393	0.0926373	0.799917	0.0446515	6.46232
																																		406		394	0.0927708	0.799862	0.0446576	6.46236
																																		407		395	0.0929042	0.799808	0.0446637	6.4624
																																		408		396	0.0930374	0.799754	0.0446697	6.46243
																																		409		397	0.0931704	0.799699	0.0446758	6.46247
																																		410		398	0.0933032	0.799645	0.0446818	6.46251
																																		411		399	0.0934359	0.799592	0.0446878	6.46255
																																		412		400	0.0935685	0.799538	0.0446938	6.46258
																																		413		401	0.0937008	0.799484	0.0446998	6.46262
																																		414		402	0.0938331	0.799431	0.0447058	6.46266
																																		415		403	0.0939651	0.799378	0.0447117	6.46269
																																		416		404	0.094097	0.799325	0.0447177	6.46273
																																		417		405	0.0942287	0.799272	0.0447236	6.46276
																																		418		406	0.0943603	0.799219	0.0447295	6.4628
																																		419		407	0.0944917	0.799166	0.0447354	6.46284
																																		420		408	0.0946229	0.799114	0.0447413	6.46287
																																		421		409	0.094754	0.799061	0.0447472	6.46291
																																		422		410	0.094885	0.799009	0.044753	6.46294
																																		423		411	0.0950157	0.798957	0.0447588	6.46298
																																		424		412	0.0951464	0.798905	0.0447647	6.46302
																																		425		413	0.0952768	0.798853	0.0447705	6.46305
																																		426		414	0.0954071	0.798802	0.0447762	6.46309
																																		427		415	0.0955373	0.79875	0.044782	6.46312
																																		428		416	0.0956673	0.798699	0.0447878	6.46316
																																		429		417	0.0957971	0.798648	0.0447935	6.46319
																																		430		418	0.0959268	0.798597	0.0447993	6.46323
																																		431		419	0.0960564	0.798546	0.044805	6.46326
																																		432		420	0.0961858	0.798495	0.0448107	6.4633
																																		433		421	0.096315	0.798444	0.0448164	6.46333
																																		434		422	0.0964441	0.798394	0.044822	6.46337
																																		435		423	0.096573	0.798343	0.0448277	6.4634
																																		436		424	0.0967018	0.798293	0.0448334	6.46343
																																		437		425	0.0968305	0.798243	0.044839	6.46347
																																		438		426	0.0969589	0.798193	0.0448446	6.4635
																																		439		427	0.0970873	0.798143	0.0448502	6.46354
																																		440		428	0.0972155	0.798093	0.0448558	6.46357
																																		441		429	0.0973435	0.798043	0.0448614	6.4636
																																		442		430	0.0974714	0.797994	0.0448669	6.46364
																																		443		431	0.0975992	0.797945	0.0448725	6.46367
																																		444		432	0.0977268	0.797895	0.044878	6.4637
																																		445		433	0.0978543	0.797846	0.0448835	6.46374
																																		446		434	0.0979816	0.797797	0.0448891	6.46377
																																		447		435	0.0981087	0.797749	0.0448946	6.4638
																																		448		436	0.0982358	0.7977	0.0449	6.46384
																																		449		437	0.0983627	0.797651	0.0449055	6.46387
																																		450		438	0.0984894	0.797603	0.044911	6.4639
																																		451		439	0.098616	0.797554	0.0449164	6.46394
																																		452		440	0.0987425	0.797506	0.0449218	6.46397
																																		453		441	0.0988688	0.797458	0.0449273	6.464
																																		454		442	0.098995	0.79741	0.0449327	6.46403
																																		455		443	0.099121	0.797362	0.0449381	6.46407
																																		456		444	0.0992469	0.797315	0.0449434	6.4641
																																		457		445	0.0993727	0.797267	0.0449488	6.46413
																																		458		446	0.0994983	0.797219	0.0449542	6.46416
																																		459		447	0.0996238	0.797172	0.0449595	6.46419
																																		460		448	0.0997491	0.797125	0.0449648	6.46423
																																		461		449	0.0998743	0.797078	0.0449701	6.46426
																																		462		450	0.0999994	0.797031	0.0449755	6.46429
																																		463		451	0.100124	0.796984	0.0449807	6.46432
																																		464		452	0.100249	0.796937	0.044986	6.46435
																																		465		453	0.100374	0.79689	0.0449913	6.46438
																																		466		454	0.100498	0.796844	0.0449965	6.46441
																																		467		455	0.100623	0.796797	0.0450018	6.46445
																																		468		456	0.100747	0.796751	0.045007	6.46448
																																		469		457	0.100871	0.796705	0.0450122	6.46451
																																		470		458	0.100995	0.796659	0.0450174	6.46454
																																		471		459	0.101119	0.796613	0.0450226	6.46457
																																		472		460	0.101243	0.796567	0.0450278	6.4646
																																		473		461	0.101366	0.796521	0.045033	6.46463
																																		474		462	0.10149	0.796476	0.0450382	6.46466
																																		475		463	0.101613	0.79643	0.0450433	6.46469
																																		476		464	0.101736	0.796385	0.0450484	6.46472
																																		477		465	0.101859	0.79634	0.0450536	6.46475
																																		478		466	0.101982	0.796294	0.0450587	6.46478
																																		479		467	0.102105	0.796249	0.0450638	6.46481
																																		480		468	0.102228	0.796204	0.0450689	6.46484
																																		481		469	0.10235	0.796159	0.045074	6.46487
																																		482		470	0.102473	0.796115	0.045079	6.4649
																																		483		471	0.102595	0.79607	0.0450841	6.46493
																																		484		472	0.102717	0.796025	0.0450891	6.46496
																																		485		473	0.102839	0.795981	0.0450942	6.46499
																																		486		474	0.102961	0.795937	0.0450992	6.46502
																																		487		475	0.103083	0.795893	0.0451042	6.46505
																																		488		476	0.103204	0.795848	0.0451092	6.46508
																																		489		477	0.103326	0.795804	0.0451142	6.46511
																																		490		478	0.103447	0.79576	0.0451192	6.46514
																																		491		479	0.103569	0.795717	0.0451241	6.46517
																																		492		480	0.10369	0.795673	0.0451291	6.4652
																																		493		481	0.103811	0.795629	0.045134	6.46523
																																		494		482	0.103932	0.795586	0.045139	6.46526
																																		495		483	0.104052	0.795543	0.0451439	6.46528
																																		496		484	0.104173	0.795499	0.0451488	6.46531
																																		497		485	0.104294	0.795456	0.0451537	6.46534
																																		498		486	0.104414	0.795413	0.0451586	6.46537
																																		499		487	0.104534	0.79537	0.0451635	6.4654
																																		500		488	0.104655	0.795327	0.0451683	6.46543
																																		501		489	0.104775	0.795284	0.0451732	6.46546
																																		502		490	0.104894	0.795242	0.0451781	6.46548
																																		503		491	0.105014	0.795199	0.0451829	6.46551
																																		504		492	0.105134	0.795156	0.0451877	6.46554
																																		505		493	0.105254	0.795114	0.0451925	6.46557
																																		506		494	0.105373	0.795072	0.0451974	6.4656
																																		507		495	0.105492	0.79503	0.0452022	6.46563
																																		508		496	0.105612	0.794987	0.0452069	6.46565
																																		509		497	0.105731	0.794945	0.0452117	6.46568
																																		510		498	0.10585	0.794904	0.0452165	6.46571
																																		511		499	0.105968	0.794862	0.0452212	6.46574
																																		512		500	0.106087	0.79482	0.045226	6.46576

## Sheet: Mnova Triazole (CD3CN-H2O)
																																			1
							Parameters of Equation 3			Uncertainty in pKa,0 triazole based on average uncertainty from 2,6-DHB:	0.412471							Parameters of 2,6-DHB gradient experiment with DHB alone (linked)																	2
							A:	0.75		pKa,0 triazole fit (Equation 7):	2.33273							Uncertainty in pKa,0 fit:	0.0292487																3
				Referencing to DSS is performed automatically by Mnova			B:	4.45		dH triazole (Equation 7)/ppm:	9.15395							pKa,0 fit:	1.54407																4
										dL triazole (measured in absence of 2,6-DHB)/ppm:	8.32718	Uncertainty in parameters of 2,6-DHB						dH/ppm:	6.49991																5
				Concentration of 1,2,4-triazole (T, Equation 8)/M:	0.04					pKa,0 2,6-DHB (Equation 8):	1.94136	0.397284						dL/ppm:	6.36803																6
				Z-range of CSI image/mm:	32					dH 2,6-DHB (Equation 8)/ppm:	6.50069	0.000787136						Nominal uncertainty in dH, dL/ppm:	0.005																7
				Number of rows in CSI dataset (gradient increments):	32					dL 2,6-DHB (Equation 8)/ppm:	6.35729	0.0107418						Nominal uncertainty in dobs/ppm:	0.001																8
				Height of centre of CSI image from base of tube/mm:	20					R2 (optimise to 1 with solver, changing L3, L4 L6, L7 and L8):	0.977592							Cutoff for uncertainty in pH for fitting to Equation 7:	0.1																9
				Calibration constant for DHB integral rel. to DSS/mM:	47.5																														10	13		13
				[DSS]/M:	0.01	Paste DHB doublet chemical shift in G13		Triazole chemical shift		2,6-DHB doublet integral		DSS integral						R2 (Equation 7):	0.982188			R2 (Equation 8):	0.995404					Used to exclude points for fitting to Equation 7 (Section S7.1)							11	33	25	20	Average acceptable uncertainty:	0.412471
				Row	Vertical position/mm	2,6-DHB (3,5-position) from txt file/ppm		MaxPeakPos(9.878,7.692)		Integral(6.807567,6.036783)		Integral(0.251787,-0.261889)			[2,6-DHB]/mM from integral	I/M (crude)	Gamma from Equation 3	pH from 2,6-DHB shift (Equation 5)/ppm	d fit Triazole (Equation 7)/ppm	[H+]/M	q	f 2,6-DHB (Equation 8)/ppm	d 2,6-DHB (Equation 8)/ppm	Uncertainty in pH calculated from 2,6-DHB	Difference between pH and pKa of Triazole (all positive)			Uncertainty in pH calculated from 2,6-DHB parameters recorded in absence of 1,2,4-triazole							12	Find max row with data	Find max row with pH from 2,6-DHB	Find min and max row with acceptable uncertanty from 2,6-DHB	Triazole fit forplot	Uncertainty in pH calculated from 2,6-DHB (filtered)
				7	10.5	6.43385		9.08347		101788000		30865700			156.644	0.0884593	0.801672	1.44959	9.07545	0.0443007	3.8316	0.487398	6.4308	0.403803	0.979143			0.0464773							13	13	13	13	9.07545	0.403803
				8	11.5	6.42904		9.06964		102830000		35504400			137.572	0.0839343	0.803681	1.51429	9.064	0.0380741	3.81248	0.505949	6.42814	0.404821	0.913362			0.0483231							14	14	14	14	9.064	0.404821
				9	12.5	6.42454		9.04842		94644800		38278000			117.447	0.0771259	0.806941	1.57606	9.05159	0.0328927	3.78173	0.539973	6.42326	0.406018	0.849833			0.0504572							15	15	15	15	9.05159	0.406018
				10	13.5	6.41879		9.0288		84414600		39670200			101.076	0.0721745	0.809518	1.65595	9.03359	0.0272787	3.7577	0.564215	6.41978	0.408033	0.768557			0.05392							16	16	16	16	9.03359	0.408033
				11	14.5	6.41329		9.00371		73567200		40537500			86.2027	0.066622	0.812647	1.73595	9.01293	0.0226018	3.72881	0.595048	6.41536	0.410716	0.686876			0.0582733							17	17	17	17	9.01293	0.410716
				12	15.5	6.40687		8.97399		63412400		41906000			71.8773	0.0607098	0.816307	1.83535	8.98351	0.0178976	3.69545	0.629982	6.41035	0.41536	0.585528			0.0652199							18	18	18	18	8.98351	0.41536
				13	16.5	6.40213		8.96298		53726500		43493500			58.6756	0.053504	0.82132	1.91608	8.95606	0.0147709	3.65047	0.681517	6.40296	0.420539	0.502138			0.0722785							19	19	19	19	8.95606	0.420539
				14	17.5	6.39638		8.92194		45625600		44786200			48.3903	0.0479902	0.825665	2.02351	8.91558	0.0114732	3.61216	0.719982	6.39745	0.430475	0.392417			0.0843901							20	20	20	20	8.91558	0.430475
				15	18.5	6.39062		8.87464		38352000		46497300			39.179	0.04247	0.830569	2.14828		0.00855754	3.56962	0.759764	6.39174	0.44838	0.265082			0.103213							21	21	21
				16	19.5	6.38514		8.8171		30709600		47971900			30.4075	0.0364633	0.836711	2.29334		0.00608255	3.51741	0.805072	6.38524	0.48275	0.116818			0.13353							22	22	22
				17	20.5	6.38177		8.79249		24451300		48960300			23.722	0.0312516	0.842931	2.4045		0.00467426	3.4657	0.846814	6.37926	0.523871	0.00244572			0.164643							23	23	23
				18	21.5	6.37648		8.72741		19534400		49444200			18.7663	0.0275641	0.847986	2.63713		0.00271943	3.4245	0.869311	6.37603	0.682432	0.23279			0.264452							24	24	24
				19	22.5	6.37455		8.66005		14914000		49874600			14.2039	0.0235015	0.85438	2.75953		0.0020362	3.37344	0.901541	6.37141	0.82117	0.358447			0.341487							25	25	25
				20	23.5	6.37036		8.62594		11255100		50452700			10.5964	0.0204095	0.859996			0	3.32952	0.912607	6.36982												26	26
				21	24.5	6.36913		8.56756		8747650		50089700			8.29539	0.0182264	0.864464			0	3.29519	0.932202	6.36701												27	27
				22	25.5	6.36379		8.51144		6207920		49568300			5.94889	0.0161402	0.86922			0	3.25923	0.951841	6.3642												28	28
				23	26.5	6.36105		8.46376		4304950		48617000			4.20604	0.0144287	0.873558			0	3.22694	0.966144	6.36215												29	29
				24	27.5	6.35832		8.45193		2801010		47601500			2.79504	0.0130009	0.877544			0	3.19769	0.977585	6.36051												30	30
				25	28.5	6.35856		8.41695		1821950		46601900			1.85706	0.0119905	0.880605			0	3.1755	0.985131	6.35942												31	31
				26	29.5	6.35858		8.38821		1081740		44379000			1.15781	0.0112408	0.883025			0	3.15812	0.990738	6.35862												32	32
				27	30.5	6.35852		8.37728		679547		40134300			0.804262	0.0108623	0.8843			0	3.14901	0.993568	6.35821												33	33
																																			34
																																			35
																																			36
																																			37
																																			38
																																			39
																																			40
																																			41
																																			42
																																			43
																																			44
																																			45
																																			46
																																			47
																																			48
																																			49
																																			50
																																			51
																																			52
																																			53
																																			54
																																			55
																																			56
																																			57
																																			58
																																			59
																																			60
																																			61
																																			62
																																			63
																																			64
																																			65
																																			66
																																			67
																																			68
																																			69
																																			70
																																			71
																																			72
																																			73
																																			74
																																			75
																																			76
																																			77
																																			78
																																			79
																																			80
																																			81
																																			82
																																			83
																																			84
																																			85
																																			86
																																			87
																																			88
																																			89
																																			90
																																			91
																																			92
																																			93
																																			94
																																			95
																																			96
																																			97
																																			98
																																			99
																																			100
																																			101
																																			102
																																			103
																																			104
																																			105
																																			106
																																			107
																																			108
																																			109
																																			110
																																			111
																																			112
																																			113
																																			114
																																			115
																																			116
																																			117
																																			118
																																			119
																																			120
																																			121
																																			122
																																			123
																																			124
																																			125
																																			126
																																			127
																																			128
																																			129
																																			130
																																			131
																																			132
																																			133
																																			134
																																			135
																																			136
																																			137
																																			138
																																			139
																																			140
																																			141
																																			142
																																			143
																																			144
																																			145
																																			146
																																			147
																																			148
																																			149
																																			150
																																			151
																																			152
																																			153
																																			154
																																			155
																																			156
																																			157
																																			158
																																			159
																																			160
																																			161
																																			162
																																			163
																																			164
																																			165
																																			166
																																			167
																																			168
																																			169
																																			170
																																			171
																																			172
																																			173
																																			174
																																			175
																																			176
																																			177
																																			178
																																			179
																																			180
																																			181
																																			182
																																			183
																																			184
																																			185
																																			186
																																			187
																																			188
																																			189
																																			190
																																			191
																																			192
																																			193
																																			194
																																			195
																																			196
																																			197
																																			198
																																			199
																																			200
																																			201
																																			202
																																			203
																																			204
																																			205
																																			206
																																			207
																																			208
																																			209
																																			210
																																			211
																																			212
																																			213
																																			214
																																			215
																																			216
																																			217
																																			218
																																			219
																																			220
																																			221
																																			222
																																			223
																																			224
																																			225
																																			226
																																			227
																																			228
																																			229
																																			230
																																			231
																																			232
																																			233
																																			234
																																			235
																																			236
																																			237
																																			238
																																			239
																																			240
																																			241
																																			242
																																			243
																																			244
																																			245
																																			246
																																			247
																																			248
																																			249
																																			250
																																			251
																																			252
																																			253
																																			254
																																			255
																																			256
																																			257
																																			258
																																			259
																																			260
																																			261
																																			262
																																			263
																																			264
																																			265
																																			266
																																			267
																																			268
																																			269
																																			270
																																			271
																																			272
																																			273
																																			274
																																			275
																																			276
																																			277
																																			278
																																			279
																																			280
																																			281
																																			282
																																			283
																																			284
																																			285
																																			286
																																			287
																																			288
																																			289
																																			290
																																			291
																																			292
																																			293
																																			294
																																			295
																																			296
																																			297
																																			298
																																			299
																																			300
																																			301
																																			302
																																			303
																																			304
																																			305
																																			306
																																			307
																																			308
																																			309
																																			310
																																			311
																																			312
																																			313
																																			314
																																			315
																																			316
																																			317
																																			318
																																			319
																																			320
																																			321
																																			322
																																			323
																																			324
																																			325
																																			326
																																			327
																																			328
																																			329
																																			330
																																			331
																																			332
																																			333
																																			334
																																			335
																																			336
																																			337
																																			338
																																			339
																																			340
																																			341
																																			342
																																			343
																																			344
																																			345
																																			346
																																			347
																																			348
																																			349
																																			350
																																			351
																																			352
																																			353
																																			354
																																			355
																																			356
																																			357
																																			358
																																			359
																																			360
																																			361
																																			362
																																			363
																																			364
																																			365
																																			366
																																			367
																																			368
																																			369
																																			370
																																			371
																																			372
																																			373
																																			374
																																			375
																																			376
																																			377
																																			378
																																			379
																																			380
																																			381
																																			382
																																			383
																																			384
																																			385
																																			386
																																			387
																																			388
																																			389
																																			390
																																			391
																																			392
																																			393
																																			394
																																			395
																																			396
																																			397
																																			398
																																			399
																																			400
																																			401
																																			402
																																			403
																																			404
																																			405
																																			406
																																			407
																																			408
																																			409
																																			410
																																			411
																																			412
																																			413
																																			414
																																			415
																																			416
																																			417
																																			418
																																			419
																																			420
																																			421
																																			422
																																			423
																																			424
																																			425
																																			426
																																			427
																																			428
																																			429
																																			430
																																			431
																																			432
																																			433
																																			434
																																			435
																																			436
																																			437
																																			438
																																			439
																																			440
																																			441
																																			442
																																			443
																																			444
																																			445
																																			446
																																			447
																																			448
																																			449
																																			450
																																			451
																																			452
																																			453
																																			454
																																			455
																																			456
																																			457
																																			458
																																			459
																																			460
																																			461
																																			462
																																			463
																																			464
																																			465
																																			466
																																			467
																																			468
																																			469
																																			470
																																			471
																																			472
																																			473
																																			474
																																			475
																																			476
																																			477
																																			478
																																			479
																																			480
																																			481
																																			482
																																			483
																																			484
																																			485
																																			486
																																			487
																																			488
																																			489
																																			490
																																			491
																																			492
																																			493
																																			494
																																			495
																																			496
																																			497
																																			498
																																			499
																																			500
																																			501
																																			502
																																			503
																																			504
																																			505
																																			506
																																			507
																																			508
																																			509
																																			510
																																			511
																																			512

## Sheet: Bruker Topspin DHB (CD3CN-H2O)
																																		1
				DSS reference/ppm:	0		Parameters of Equation 3						Uncertainty in pKa,0 fit:	0.067798																				2
				Min row for fitting:	7		A:	0.75					pKa,0 fit:	1.3791																				3
				Max row for fitting:	27		B:	4.45					dH/ppm:	6.51656																				4
													dL/ppm:	6.37348																				5
													R2 (optimise to 1 with solver by adjusting pKa, dH and dL):	0.990982																				6
				Z-range of CSI image/mm:	32																													7
				Number of rows in CSI dataset (gradient increments):	32																													8
				Height of centre of CSI image from base of tube/mm:	20																													9
				Calibration constant for DHB integral rel. to DSS/mM:	47.5																								Uncertainty calculation in fitted pKa,0 value					10	19
				[DSS]/M:	0.01	Paste .txt files here from Topspin generated by AU script (Section S10.2.5)																							Average difference/ppm:	0.00179238				11	39	Fitted curve for plotting
				Row of CSI dataset	Vertical height from base of tube/mm	DSS/ppm	2,6-DHB (3,5-position)/ppm	2,6-DHB doublet integral	DSS integral					2,6-DHB (referenced)/ppm	[2,6-DHB]/mM from integral	I/M	Gamma from Equation 3	Ka (conc. units)/M	d 2,6-DHB (fit)/ppm										Difference between experimental and fitted chemical shift/ppm	fmax (Equation S6)	fmin (Equation S7)	pKa,0 min (Equation S8)	pKa,0 max (Equation S9)	12	Find min and max row with data	[2,6-DHB]/mM from integral	I/M	Gamma from DH equation	Ka (conc. units)/M	Fitted chemical shift/ppm
				1	4.5	-0.057711	6.38719	1825350	394201																									13		1	0.000977143	0.953715	0.0459261	6.37646
				2	5.5	-0.057104	6.36935	4281950	1486240																									14		2	0.00191244	0.938738	0.0474032	6.37905
				3	6.5	-0.05591	6.39292	85071600	-2379200																									15		3	0.00281086	0.928597	0.0484442	6.38139
				4	7.5	-0.094322	6.37414	576232000	97391400																									16		4	0.00367644	0.920847	0.049263	6.38352
				5	8.5	-0.079756	6.38217	1647430000	344785000																									17		5	0.00451253	0.914562	0.0499425	6.3855
				6	9.5	-0.07238	6.38428	2860580000	668358000																									18		6	0.00532197	0.909275	0.050525	6.38734
				7	10.5	-0.067238	6.38436	3468850000	919107000					6.4516	179.272	0.0781359	0.806437	0.0642326	6.45279										0.00119344	0.466532	0.441478	1.32269	1.39057	19	19	7	0.00610715	0.904716	0.0510355	6.38906
				8	11.5	-0.064499	6.38721	3550570000	1077060000					6.4517	156.586	0.0726438	0.809265	0.0637845	6.44984										0.00186142	0.465791	0.440737	1.3804	1.44832	20	20	8	0.00687012	0.900712	0.0514902	6.39068
				9	12.5	-0.06221	6.38608	3340350000	1143870000					6.44829	138.71	0.0680477	0.811817	0.063384	6.44715										0.00113939	0.489638	0.464584	1.3671	1.43354	21	21	9	0.00761268	0.897147	0.0519003	6.39222
				10	13.5	-0.060288	6.38294	3028930000	1198440000					6.44323	120.051	0.0629454	0.81488	0.0629086	6.4439										0.000670433	0.525051	0.499997	1.33469	1.39948	22	22	10	0.00833637	0.893936	0.0522737	6.39367
				11	14.5	-0.058497	6.38359	2685070000	1218500000					6.44208	104.67	0.0584579	0.817802	0.0624597	6.44076										0.00132067	0.533032	0.507978	1.37066	1.43517	23	23	11	0.00904257	0.891018	0.0526167	6.39505
				12	15.5	-0.056749	6.38214	2368410000	1241060000					6.43889	90.6479	0.0540972	0.820881	0.0619921	6.43744										0.00144313	0.555376	0.530322	1.3729	1.4368	24	24	12	0.00973248	0.888347	0.0529336	6.39637
				13	16.5	-0.055201	6.37707	2054940000	1264150000					6.43227	77.2137	0.0496254	0.824324	0.0614753	6.43372										0.00145035	0.601636	0.576583	1.32172	1.38516	25	25	13	0.0104072	0.885885	0.0532282	6.39762
				14	17.5	-0.054037	6.37407	1777780000	1288350000					6.42811	65.5447	0.045454	0.827841	0.060954	6.42991										0.00179684	0.630697	0.605643	1.31531	1.37902	26	26	14	0.0110677	0.883604	0.0535034	6.39883
				15	18.5	-0.052984	6.37049	1497330000	1307140000					6.42348	54.4113	0.0411632	0.831827	0.0603714	6.4256										0.00211835	0.66307	0.638016	1.30867	1.37327	27	27	15	0.0117147	0.88148	0.0537616	6.39998
				16	19.5	-0.05205	6.3671	1232710000	1365790000					6.41915	42.8717	0.0363059	0.836886	0.0596437	6.42016										0.0010114	0.693325	0.668271	1.3273	1.39337	28	28	16	0.0123492	0.879493	0.0540047	6.40109
				17	20.5	-0.051235	6.36328	1008380000	1400980000					6.41451	34.189	0.0322925	0.84161	0.0589759	6.41515										0.000634002	0.725733	0.700679	1.33251	1.40099	29	29	17	0.0129718	0.877629	0.0542344	6.40215
				18	21.5	-0.050431	6.3593	808263000	1414680000					6.40974	27.1386	0.0287356	0.846312	0.0583225	6.41024										0.0005029	0.759113	0.734059	1.33255	1.40467	30	30	18	0.0135832	0.875874	0.054452	6.40318
				19	22.5	-0.049955	6.35463	636317000	1453230000					6.40458	20.7985	0.0252392	0.851524	0.0576106	6.40492										0.000338463	0.79512	0.770066	1.33221	1.41012	31	31	19	0.0141839	0.874216	0.0546587	6.40417
				20	23.5	-0.049659	6.35063	496337000	1463540000					6.40029	16.1089	0.0224176	0.856265	0.0569745	6.40022										6.62782e-05	0.825145	0.800091	1.33734	1.42227	32	32	20	0.0147745	0.872646	0.0548556	6.40512
				21	24.5	-0.049458	6.34586	389534000	1488650000					6.39532	12.4293	0.0200239	0.860752	0.056382	6.39591										0.000582533	0.859845	0.834792	1.31356	1.41067	33	33	21	0.0153555	0.871155	0.0550435	6.40604
				22	25.5	-0.049232	6.34234	294600000	1506780000					6.39157	9.28702	0.0178223	0.865345	0.0557851	6.39163										6.39344e-05	0.886068	0.861014	1.31946	1.43069	34	34	22	0.0159273	0.869737	0.0552231	6.40694
				23	26.5	-0.048988	6.34433	224086000	1516000000					6.39332	7.02116	0.0161235	0.86926	0.0552837	6.38812										0.00519822	0.873858	0.848804	1.49327	1.59721	35	35	23	0.0164903	0.868384	0.0553953	6.4078
				24	27.5	-0.048796	6.34034	163677000	1506770000					6.38914	5.15982	0.0146436	0.872989	0.0548125	6.38488										0.00425085	0.903093	0.87804	1.48024	1.60454	36	36	24	0.017045	0.867092	0.0555605	6.40864
				25	28.5	-0.048465	6.33675	116764000	1496240000					6.38522	3.70682	0.0134259	0.876319	0.0543967	6.38209										0.00312712	0.930483	0.905429	1.45035	1.60772	37	37	25	0.0175917	0.865856	0.0557193	6.40945
				26	29.5	-0.049208	6.32634	70111300	1436780000					6.37555	2.31788	0.0122018	0.879947	0.0539491	6.37915										0.00359691	0.998039	0.972985	0.0401625	1.20139	38	38	26	0.0181307	0.864671	0.0558721	6.41024
				27	30.5	-0.049495	6.32351	52452600	1288960000					6.373	1.93295	0.0118509	0.881045	0.0538146	6.37828										0.00527331					39	39	27	0.0186624	0.863533	0.0560194	6.41101
				28	31.5	-0.049069	6.32209	28145300	1041980000																									40		28	0.0191871	0.86244	0.0561615	6.41175
				29	32.5	-0.049258	6.32091	13004800	649372000																									41		29	0.0197049	0.861387	0.0562988	6.41248
				30	33.5	-0.050256	6.36498	4946100	267113000																									42		30	0.0202163	0.860373	0.0564317	6.41318
				31	34.5	-0.061906	6.37082	7686680	53504300																									43		31	0.0207213	0.859395	0.0565602	6.41387
				32	35.5	-0.082827	6.36745	2225710	3531910																									44		32	0.0212203	0.85845	0.0566849	6.41454
																																		45		33	0.0217135	0.857536	0.0568057	6.41519
																																		46		34	0.022201	0.856652	0.056923	6.41583
																																		47		35	0.022683	0.855795	0.057037	6.41645
																																		48		36	0.0231598	0.854965	0.0571479	6.41706
																																		49		37	0.0236315	0.854159	0.0572557	6.41766
																																		50		38	0.0240982	0.853377	0.0573607	6.41824
																																		51		39	0.0245601	0.852617	0.0574631	6.4188
																																		52		40	0.0250174	0.851878	0.0575628	6.41936
																																		53		41	0.0254702	0.851159	0.0576601	6.4199
																																		54		42	0.0259186	0.850459	0.0577551	6.42044
																																		55		43	0.0263627	0.849777	0.0578478	6.42096
																																		56		44	0.0268027	0.849112	0.0579384	6.42147
																																		57		45	0.0272387	0.848464	0.058027	6.42197
																																		58		46	0.0276707	0.847831	0.0581137	6.42246
																																		59		47	0.028099	0.847213	0.0581984	6.42294
																																		60		48	0.0285235	0.84661	0.0582814	6.42342
																																		61		49	0.0289445	0.84602	0.0583627	6.42388
																																		62		50	0.0293619	0.845444	0.0584423	6.42433
																																		63		51	0.0297758	0.84488	0.0585203	6.42478
																																		64		52	0.0301864	0.844328	0.0585968	6.42522
																																		65		53	0.0305938	0.843788	0.0586719	6.42565
																																		66		54	0.0309979	0.843259	0.0587455	6.42608
																																		67		55	0.0313989	0.842741	0.0588177	6.42649
																																		68		56	0.0317969	0.842233	0.0588887	6.4269
																																		69		57	0.0321918	0.841736	0.0589583	6.4273
																																		70		58	0.0325839	0.841248	0.0590268	6.4277
																																		71		59	0.0329731	0.840769	0.059094	6.42809
																																		72		60	0.0333595	0.840299	0.0591601	6.42847
																																		73		61	0.0337432	0.839838	0.0592251	6.42885
																																		74		62	0.0341242	0.839385	0.059289	6.42922
																																		75		63	0.0345026	0.83894	0.0593519	6.42959
																																		76		64	0.0348784	0.838503	0.0594138	6.42995
																																		77		65	0.0352517	0.838074	0.0594746	6.4303
																																		78		66	0.0356225	0.837652	0.0595346	6.43065
																																		79		67	0.0359909	0.837237	0.0595936	6.431
																																		80		68	0.036357	0.836829	0.0596517	6.43134
																																		81		69	0.0367207	0.836428	0.059709	6.43167
																																		82		70	0.0370821	0.836033	0.0597654	6.432
																																		83		71	0.0374413	0.835644	0.059821	6.43233
																																		84		72	0.0377983	0.835262	0.0598758	6.43265
																																		85		73	0.0381531	0.834885	0.0599298	6.43297
																																		86		74	0.0385058	0.834514	0.0599831	6.43328
																																		87		75	0.0388565	0.834149	0.0600357	6.43359
																																		88		76	0.0392051	0.833789	0.0600875	6.43389
																																		89		77	0.0395517	0.833435	0.0601386	6.43419
																																		90		78	0.0398963	0.833085	0.0601891	6.43449
																																		91		79	0.0402389	0.832741	0.0602389	6.43478
																																		92		80	0.0405797	0.832401	0.060288	6.43507
																																		93		81	0.0409185	0.832067	0.0603365	6.43535
																																		94		82	0.0412556	0.831736	0.0603845	6.43563
																																		95		83	0.0415908	0.831411	0.0604318	6.43591
																																		96		84	0.0419242	0.83109	0.0604785	6.43619
																																		97		85	0.0422558	0.830773	0.0605246	6.43646
																																		98		86	0.0425858	0.83046	0.0605702	6.43672
																																		99		87	0.042914	0.830151	0.0606153	6.43699
																																		100		88	0.0432405	0.829846	0.0606598	6.43725
																																		101		89	0.0435654	0.829546	0.0607038	6.43751
																																		102		90	0.0438886	0.829249	0.0607473	6.43776
																																		103		91	0.0442103	0.828955	0.0607903	6.43802
																																		104		92	0.0445304	0.828665	0.0608328	6.43827
																																		105		93	0.0448489	0.828379	0.0608749	6.43851
																																		106		94	0.0451658	0.828097	0.0609165	6.43876
																																		107		95	0.0454813	0.827817	0.0609576	6.439
																																		108		96	0.0457953	0.827541	0.0609982	6.43924
																																		109		97	0.0461078	0.827268	0.0610385	6.43947
																																		110		98	0.0464188	0.826999	0.0610783	6.43971
																																		111		99	0.0467284	0.826732	0.0611177	6.43994
																																		112		100	0.0470366	0.826469	0.0611567	6.44017
																																		113		101	0.0473434	0.826208	0.0611952	6.44039
																																		114		102	0.0476489	0.82595	0.0612334	6.44062
																																		115		103	0.0479529	0.825696	0.0612712	6.44084
																																		116		104	0.0482557	0.825444	0.0613086	6.44106
																																		117		105	0.0485571	0.825194	0.0613457	6.44128
																																		118		106	0.0488572	0.824948	0.0613824	6.44149
																																		119		107	0.0491561	0.824704	0.0614187	6.4417
																																		120		108	0.0494536	0.824462	0.0614547	6.44191
																																		121		109	0.04975	0.824224	0.0614903	6.44212
																																		122		110	0.050045	0.823987	0.0615256	6.44233
																																		123		111	0.0503389	0.823753	0.0615605	6.44253
																																		124		112	0.0506315	0.823522	0.0615952	6.44274
																																		125		113	0.050923	0.823292	0.0616295	6.44294
																																		126		114	0.0512132	0.823065	0.0616635	6.44313
																																		127		115	0.0515024	0.822841	0.0616972	6.44333
																																		128		116	0.0517903	0.822618	0.0617305	6.44353
																																		129		117	0.0520771	0.822398	0.0617636	6.44372
																																		130		118	0.0523628	0.82218	0.0617964	6.44391
																																		131		119	0.0526474	0.821963	0.0618289	6.4441
																																		132		120	0.0529309	0.821749	0.0618611	6.44429
																																		133		121	0.0532133	0.821537	0.0618931	6.44447
																																		134		122	0.0534947	0.821327	0.0619247	6.44466
																																		135		123	0.0537749	0.821119	0.0619561	6.44484
																																		136		124	0.0540542	0.820913	0.0619873	6.44502
																																		137		125	0.0543324	0.820709	0.0620181	6.4452
																																		138		126	0.0546095	0.820506	0.0620487	6.44538
																																		139		127	0.0548857	0.820305	0.0620791	6.44556
																																		140		128	0.0551608	0.820107	0.0621092	6.44573
																																		141		129	0.055435	0.819909	0.0621391	6.44591
																																		142		130	0.0557082	0.819714	0.0621687	6.44608
																																		143		131	0.0559804	0.81952	0.0621981	6.44625
																																		144		132	0.0562516	0.819328	0.0622273	6.44642
																																		145		133	0.0565219	0.819138	0.0622562	6.44658
																																		146		134	0.0567913	0.818949	0.0622849	6.44675
																																		147		135	0.0570597	0.818762	0.0623134	6.44692
																																		148		136	0.0573272	0.818577	0.0623416	6.44708
																																		149		137	0.0575938	0.818393	0.0623696	6.44724
																																		150		138	0.0578595	0.81821	0.0623975	6.4474
																																		151		139	0.0581243	0.818029	0.0624251	6.44756
																																		152		140	0.0583882	0.81785	0.0624525	6.44772
																																		153		141	0.0586512	0.817671	0.0624797	6.44788
																																		154		142	0.0589134	0.817495	0.0625067	6.44803
																																		155		143	0.0591747	0.81732	0.0625335	6.44819
																																		156		144	0.0594351	0.817146	0.0625601	6.44834
																																		157		145	0.0596948	0.816973	0.0625865	6.44849
																																		158		146	0.0599535	0.816802	0.0626128	6.44864
																																		159		147	0.0602115	0.816632	0.0626388	6.44879
																																		160		148	0.0604686	0.816464	0.0626646	6.44894
																																		161		149	0.060725	0.816297	0.0626903	6.44909
																																		162		150	0.0609805	0.816131	0.0627158	6.44924
																																		163		151	0.0612352	0.815966	0.0627411	6.44938
																																		164		152	0.0614892	0.815803	0.0627662	6.44953
																																		165		153	0.0617423	0.815641	0.0627912	6.44967
																																		166		154	0.0619947	0.81548	0.062816	6.44981
																																		167		155	0.0622463	0.81532	0.0628406	6.44995
																																		168		156	0.0624972	0.815161	0.0628651	6.45009
																																		169		157	0.0627473	0.815004	0.0628894	6.45023
																																		170		158	0.0629967	0.814847	0.0629135	6.45037
																																		171		159	0.0632453	0.814692	0.0629375	6.45051
																																		172		160	0.0634932	0.814538	0.0629613	6.45064
																																		173		161	0.0637404	0.814385	0.062985	6.45078
																																		174		162	0.0639868	0.814233	0.0630085	6.45091
																																		175		163	0.0642326	0.814082	0.0630318	6.45105
																																		176		164	0.0644776	0.813933	0.063055	6.45118
																																		177		165	0.0647219	0.813784	0.0630781	6.45131
																																		178		166	0.0649655	0.813636	0.063101	6.45144
																																		179		167	0.0652085	0.813489	0.0631237	6.45157
																																		180		168	0.0654507	0.813344	0.0631464	6.4517
																																		181		169	0.0656923	0.813199	0.0631688	6.45183
																																		182		170	0.0659332	0.813055	0.0631912	6.45195
																																		183		171	0.0661735	0.812912	0.0632134	6.45208
																																		184		172	0.066413	0.812771	0.0632354	6.45221
																																		185		173	0.066652	0.81263	0.0632574	6.45233
																																		186		174	0.0668902	0.81249	0.0632792	6.45245
																																		187		175	0.0671279	0.812351	0.0633008	6.45258
																																		188		176	0.0673649	0.812213	0.0633224	6.4527
																																		189		177	0.0676012	0.812075	0.0633438	6.45282
																																		190		178	0.0678369	0.811939	0.0633651	6.45294
																																		191		179	0.068072	0.811803	0.0633862	6.45306
																																		192		180	0.0683065	0.811669	0.0634073	6.45318
																																		193		181	0.0685404	0.811535	0.0634282	6.4533
																																		194		182	0.0687736	0.811402	0.063449	6.45341
																																		195		183	0.0690063	0.81127	0.0634696	6.45353
																																		196		184	0.0692383	0.811139	0.0634902	6.45365
																																		197		185	0.0694698	0.811008	0.0635106	6.45376
																																		198		186	0.0697007	0.810878	0.0635309	6.45388
																																		199		187	0.0699309	0.81075	0.0635511	6.45399
																																		200		188	0.0701606	0.810621	0.0635712	6.4541
																																		201		189	0.0703897	0.810494	0.0635912	6.45421
																																		202		190	0.0706183	0.810368	0.063611	6.45433
																																		203		191	0.0708463	0.810242	0.0636308	6.45444
																																		204		192	0.0710737	0.810117	0.0636504	6.45455
																																		205		193	0.0713005	0.809992	0.06367	6.45466
																																		206		194	0.0715268	0.809869	0.0636894	6.45477
																																		207		195	0.0717525	0.809746	0.0637087	6.45487
																																		208		196	0.0719777	0.809624	0.063728	6.45498
																																		209		197	0.0722024	0.809502	0.0637471	6.45509
																																		210		198	0.0724265	0.809382	0.0637661	6.45519
																																		211		199	0.07265	0.809262	0.063785	6.4553
																																		212		200	0.0728731	0.809142	0.0638038	6.45541
																																		213		201	0.0730956	0.809024	0.0638225	6.45551
																																		214		202	0.0733176	0.808906	0.0638411	6.45561
																																		215		203	0.073539	0.808789	0.0638597	6.45572
																																		216		204	0.0737599	0.808672	0.0638781	6.45582
																																		217		205	0.0739804	0.808556	0.0638964	6.45592
																																		218		206	0.0742003	0.808441	0.0639147	6.45602
																																		219		207	0.0744197	0.808326	0.0639328	6.45612
																																		220		208	0.0746386	0.808212	0.0639508	6.45622
																																		221		209	0.074857	0.808098	0.0639688	6.45632
																																		222		210	0.0750749	0.807985	0.0639867	6.45642
																																		223		211	0.0752923	0.807873	0.0640044	6.45652
																																		224		212	0.0755092	0.807762	0.0640221	6.45662
																																		225		213	0.0757256	0.807651	0.0640397	6.45672
																																		226		214	0.0759416	0.80754	0.0640572	6.45682
																																		227		215	0.0761571	0.80743	0.0640747	6.45691
																																		228		216	0.0763721	0.807321	0.064092	6.45701
																																		229		217	0.0765866	0.807212	0.0641093	6.4571
																																		230		218	0.0768006	0.807104	0.0641264	6.4572
																																		231		219	0.0770142	0.806997	0.0641435	6.45729
																																		232		220	0.0772273	0.80689	0.0641605	6.45739
																																		233		221	0.07744	0.806783	0.0641775	6.45748
																																		234		222	0.0776521	0.806678	0.0641943	6.45757
																																		235		223	0.0778639	0.806572	0.0642111	6.45767
																																		236		224	0.0780752	0.806468	0.0642278	6.45776
																																		237		225	0.078286	0.806363	0.0642444	6.45785
																																		238		226	0.0784964	0.80626	0.0642609	6.45794
																																		239		227	0.0787063	0.806156	0.0642774	6.45803
																																		240		228	0.0789158	0.806054	0.0642937	6.45812
																																		241		229	0.0791249	0.805952	0.06431	6.45821
																																		242		230	0.0793335	0.80585	0.0643263	6.4583
																																		243		231	0.0795417	0.805749	0.0643424	6.45839
																																		244		232	0.0797495	0.805648	0.0643585	6.45848
																																		245		233	0.0799568	0.805548	0.0643745	6.45856
																																		246		234	0.0801637	0.805448	0.0643904	6.45865
																																		247		235	0.0803702	0.805349	0.0644063	6.45874
																																		248		236	0.0805762	0.80525	0.0644221	6.45882
																																		249		237	0.0807819	0.805152	0.0644378	6.45891
																																		250		238	0.0809871	0.805055	0.0644534	6.45899
																																		251		239	0.0811919	0.804957	0.064469	6.45908
																																		252		240	0.0813963	0.80486	0.0644845	6.45916
																																		253		241	0.0816003	0.804764	0.0645	6.45925
																																		254		242	0.0818039	0.804668	0.0645153	6.45933
																																		255		243	0.0820071	0.804573	0.0645306	6.45942
																																		256		244	0.0822099	0.804478	0.0645459	6.4595
																																		257		245	0.0824123	0.804383	0.064561	6.45958
																																		258		246	0.0826143	0.804289	0.0645761	6.45966
																																		259		247	0.0828159	0.804196	0.0645912	6.45974
																																		260		248	0.0830171	0.804102	0.0646062	6.45983
																																		261		249	0.083218	0.80401	0.0646211	6.45991
																																		262		250	0.0834184	0.803917	0.0646359	6.45999
																																		263		251	0.0836184	0.803825	0.0646507	6.46007
																																		264		252	0.0838181	0.803734	0.0646654	6.46015
																																		265		253	0.0840174	0.803643	0.0646801	6.46023
																																		266		254	0.0842163	0.803552	0.0646947	6.46031
																																		267		255	0.0844149	0.803462	0.0647092	6.46038
																																		268		256	0.084613	0.803372	0.0647237	6.46046
																																		269		257	0.0848108	0.803282	0.0647382	6.46054
																																		270		258	0.0850082	0.803193	0.0647525	6.46062
																																		271		259	0.0852053	0.803104	0.0647668	6.4607
																																		272		260	0.085402	0.803016	0.0647811	6.46077
																																		273		261	0.0855983	0.802928	0.0647952	6.46085
																																		274		262	0.0857943	0.802841	0.0648094	6.46093
																																		275		263	0.0859899	0.802754	0.0648234	6.461
																																		276		264	0.0861851	0.802667	0.0648375	6.46108
																																		277		265	0.08638	0.80258	0.0648514	6.46115
																																		278		266	0.0865746	0.802494	0.0648653	6.46123
																																		279		267	0.0867688	0.802409	0.0648792	6.4613
																																		280		268	0.0869626	0.802323	0.064893	6.46137
																																		281		269	0.0871561	0.802239	0.0649067	6.46145
																																		282		270	0.0873492	0.802154	0.0649204	6.46152
																																		283		271	0.087542	0.80207	0.064934	6.4616
																																		284		272	0.0877345	0.801986	0.0649476	6.46167
																																		285		273	0.0879266	0.801903	0.0649611	6.46174
																																		286		274	0.0881184	0.801819	0.0649746	6.46181
																																		287		275	0.0883098	0.801737	0.064988	6.46188
																																		288		276	0.0885009	0.801654	0.0650014	6.46196
																																		289		277	0.0886917	0.801572	0.0650147	6.46203
																																		290		278	0.0888822	0.80149	0.065028	6.4621
																																		291		279	0.0890723	0.801409	0.0650412	6.46217
																																		292		280	0.089262	0.801328	0.0650543	6.46224
																																		293		281	0.0894515	0.801247	0.0650674	6.46231
																																		294		282	0.0896406	0.801167	0.0650805	6.46238
																																		295		283	0.0898295	0.801086	0.0650935	6.46245
																																		296		284	0.0900179	0.801007	0.0651065	6.46252
																																		297		285	0.0902061	0.800927	0.0651194	6.46259
																																		298		286	0.090394	0.800848	0.0651323	6.46265
																																		299		287	0.0905815	0.800769	0.0651451	6.46272
																																		300		288	0.0907687	0.800691	0.0651579	6.46279
																																		301		289	0.0909556	0.800613	0.0651706	6.46286
																																		302		290	0.0911422	0.800535	0.0651833	6.46292
																																		303		291	0.0913285	0.800457	0.0651959	6.46299
																																		304		292	0.0915145	0.80038	0.0652085	6.46306
																																		305		293	0.0917001	0.800303	0.0652211	6.46312
																																		306		294	0.0918855	0.800226	0.0652336	6.46319
																																		307		295	0.0920706	0.80015	0.065246	6.46326
																																		308		296	0.0922553	0.800074	0.0652584	6.46332
																																		309		297	0.0924398	0.799998	0.0652708	6.46339
																																		310		298	0.0926239	0.799922	0.0652831	6.46345
																																		311		299	0.0928078	0.799847	0.0652954	6.46352
																																		312		300	0.0929913	0.799772	0.0653076	6.46358
																																		313		301	0.0931746	0.799698	0.0653198	6.46365
																																		314		302	0.0933576	0.799623	0.0653319	6.46371
																																		315		303	0.0935403	0.799549	0.065344	6.46377
																																		316		304	0.0937226	0.799476	0.0653561	6.46384
																																		317		305	0.0939047	0.799402	0.0653681	6.4639
																																		318		306	0.0940866	0.799329	0.0653801	6.46396
																																		319		307	0.0942681	0.799256	0.065392	6.46403
																																		320		308	0.0944493	0.799183	0.0654039	6.46409
																																		321		309	0.0946303	0.799111	0.0654158	6.46415
																																		322		310	0.0948109	0.799039	0.0654276	6.46421
																																		323		311	0.0949913	0.798967	0.0654394	6.46427
																																		324		312	0.0951714	0.798895	0.0654511	6.46434
																																		325		313	0.0953512	0.798824	0.0654628	6.4644
																																		326		314	0.0955308	0.798753	0.0654744	6.46446
																																		327		315	0.0957101	0.798682	0.0654861	6.46452
																																		328		316	0.0958891	0.798611	0.0654976	6.46458
																																		329		317	0.0960678	0.798541	0.0655092	6.46464
																																		330		318	0.0962462	0.798471	0.0655207	6.4647
																																		331		319	0.0964244	0.798401	0.0655321	6.46476
																																		332		320	0.0966023	0.798332	0.0655435	6.46482
																																		333		321	0.09678	0.798262	0.0655549	6.46488
																																		334		322	0.0969573	0.798193	0.0655663	6.46494
																																		335		323	0.0971345	0.798125	0.0655776	6.465
																																		336		324	0.0973113	0.798056	0.0655888	6.46506
																																		337		325	0.0974879	0.797988	0.0656001	6.46511
																																		338		326	0.0976642	0.79792	0.0656113	6.46517
																																		339		327	0.0978402	0.797852	0.0656224	6.46523
																																		340		328	0.098016	0.797784	0.0656335	6.46529
																																		341		329	0.0981916	0.797717	0.0656446	6.46535
																																		342		330	0.0983668	0.79765	0.0656557	6.4654
																																		343		331	0.0985418	0.797583	0.0656667	6.46546
																																		344		332	0.0987166	0.797516	0.0656777	6.46552
																																		345		333	0.0988911	0.79745	0.0656886	6.46557
																																		346		334	0.0990654	0.797383	0.0656995	6.46563
																																		347		335	0.0992394	0.797317	0.0657104	6.46569
																																		348		336	0.0994131	0.797252	0.0657212	6.46574
																																		349		337	0.0995866	0.797186	0.065732	6.4658
																																		350		338	0.0997598	0.797121	0.0657428	6.46585
																																		351		339	0.0999328	0.797056	0.0657535	6.46591
																																		352		340	0.100106	0.796991	0.0657643	6.46597
																																		353		341	0.100278	0.796926	0.0657749	6.46602
																																		354		342	0.10045	0.796862	0.0657856	6.46608
																																		355		343	0.100622	0.796798	0.0657962	6.46613
																																		356		344	0.100794	0.796734	0.0658067	6.46618
																																		357		345	0.100966	0.79667	0.0658173	6.46624
																																		358		346	0.101137	0.796606	0.0658278	6.46629
																																		359		347	0.101308	0.796543	0.0658382	6.46635
																																		360		348	0.101479	0.79648	0.0658487	6.4664
																																		361		349	0.101649	0.796417	0.0658591	6.46645
																																		362		350	0.10182	0.796354	0.0658695	6.46651
																																		363		351	0.10199	0.796292	0.0658798	6.46656
																																		364		352	0.10216	0.796229	0.0658901	6.46661
																																		365		353	0.102329	0.796167	0.0659004	6.46667
																																		366		354	0.102499	0.796105	0.0659107	6.46672
																																		367		355	0.102668	0.796043	0.0659209	6.46677
																																		368		356	0.102837	0.795982	0.0659311	6.46682
																																		369		357	0.103006	0.795921	0.0659412	6.46688
																																		370		358	0.103174	0.795859	0.0659514	6.46693
																																		371		359	0.103342	0.795798	0.0659615	6.46698
																																		372		360	0.10351	0.795738	0.0659715	6.46703
																																		373		361	0.103678	0.795677	0.0659816	6.46708
																																		374		362	0.103846	0.795617	0.0659916	6.46713
																																		375		363	0.104013	0.795557	0.0660016	6.46718
																																		376		364	0.10418	0.795497	0.0660115	6.46724
																																		377		365	0.104347	0.795437	0.0660215	6.46729
																																		378		366	0.104514	0.795377	0.0660313	6.46734
																																		379		367	0.10468	0.795318	0.0660412	6.46739
																																		380		368	0.104846	0.795259	0.066051	6.46744
																																		381		369	0.105012	0.7952	0.0660609	6.46749
																																		382		370	0.105178	0.795141	0.0660706	6.46754
																																		383		371	0.105344	0.795082	0.0660804	6.46759
																																		384		372	0.105509	0.795024	0.0660901	6.46764
																																		385		373	0.105674	0.794965	0.0660998	6.46768
																																		386		374	0.105839	0.794907	0.0661095	6.46773
																																		387		375	0.106004	0.794849	0.0661191	6.46778
																																		388		376	0.106168	0.794792	0.0661287	6.46783
																																		389		377	0.106333	0.794734	0.0661383	6.46788
																																		390		378	0.106497	0.794677	0.0661479	6.46793
																																		391		379	0.10666	0.794619	0.0661574	6.46798
																																		392		380	0.106824	0.794562	0.0661669	6.46802
																																		393		381	0.106988	0.794505	0.0661764	6.46807
																																		394		382	0.107151	0.794449	0.0661858	6.46812
																																		395		383	0.107314	0.794392	0.0661953	6.46817
																																		396		384	0.107477	0.794336	0.0662047	6.46822
																																		397		385	0.107639	0.794279	0.066214	6.46826
																																		398		386	0.107802	0.794223	0.0662234	6.46831
																																		399		387	0.107964	0.794167	0.0662327	6.46836
																																		400		388	0.108126	0.794112	0.066242	6.4684
																																		401		389	0.108288	0.794056	0.0662513	6.46845
																																		402		390	0.108449	0.794001	0.0662605	6.4685
																																		403		391	0.108611	0.793946	0.0662697	6.46854
																																		404		392	0.108772	0.79389	0.0662789	6.46859
																																		405		393	0.108933	0.793836	0.0662881	6.46864
																																		406		394	0.109094	0.793781	0.0662972	6.46868
																																		407		395	0.109254	0.793726	0.0663063	6.46873
																																		408		396	0.109415	0.793672	0.0663154	6.46877
																																		409		397	0.109575	0.793618	0.0663245	6.46882
																																		410		398	0.109735	0.793563	0.0663336	6.46886
																																		411		399	0.109895	0.793509	0.0663426	6.46891
																																		412		400	0.110054	0.793456	0.0663516	6.46896
																																		413		401	0.110214	0.793402	0.0663605	6.469
																																		414		402	0.110373	0.793349	0.0663695	6.46905
																																		415		403	0.110532	0.793295	0.0663784	6.46909
																																		416		404	0.110691	0.793242	0.0663873	6.46913
																																		417		405	0.110849	0.793189	0.0663962	6.46918
																																		418		406	0.111008	0.793136	0.0664051	6.46922
																																		419		407	0.111166	0.793083	0.0664139	6.46927
																																		420		408	0.111324	0.793031	0.0664227	6.46931
																																		421		409	0.111482	0.792978	0.0664315	6.46936
																																		422		410	0.11164	0.792926	0.0664402	6.4694
																																		423		411	0.111797	0.792874	0.066449	6.46944
																																		424		412	0.111955	0.792822	0.0664577	6.46949
																																		425		413	0.112112	0.79277	0.0664664	6.46953
																																		426		414	0.112269	0.792718	0.0664751	6.46957
																																		427		415	0.112425	0.792667	0.0664837	6.46962
																																		428		416	0.112582	0.792615	0.0664923	6.46966
																																		429		417	0.112738	0.792564	0.066501	6.4697
																																		430		418	0.112895	0.792513	0.0665095	6.46974
																																		431		419	0.113051	0.792462	0.0665181	6.46979
																																		432		420	0.113207	0.792411	0.0665266	6.46983
																																		433		421	0.113362	0.79236	0.0665352	6.46987
																																		434		422	0.113518	0.79231	0.0665436	6.46991
																																		435		423	0.113673	0.792259	0.0665521	6.46996
																																		436		424	0.113828	0.792209	0.0665606	6.47
																																		437		425	0.113983	0.792159	0.066569	6.47004
																																		438		426	0.114138	0.792109	0.0665774	6.47008
																																		439		427	0.114292	0.792059	0.0665858	6.47012
																																		440		428	0.114447	0.792009	0.0665942	6.47016
																																		441		429	0.114601	0.791959	0.0666025	6.47021
																																		442		430	0.114755	0.79191	0.0666109	6.47025
																																		443		431	0.114909	0.791861	0.0666192	6.47029
																																		444		432	0.115063	0.791811	0.0666274	6.47033
																																		445		433	0.115216	0.791762	0.0666357	6.47037
																																		446		434	0.11537	0.791713	0.066644	6.47041
																																		447		435	0.115523	0.791664	0.0666522	6.47045
																																		448		436	0.115676	0.791616	0.0666604	6.47049
																																		449		437	0.115829	0.791567	0.0666686	6.47053
																																		450		438	0.115981	0.791519	0.0666767	6.47057
																																		451		439	0.116134	0.79147	0.0666849	6.47061
																																		452		440	0.116286	0.791422	0.066693	6.47065
																																		453		441	0.116439	0.791374	0.0667011	6.47069
																																		454		442	0.116591	0.791326	0.0667092	6.47073
																																		455		443	0.116742	0.791278	0.0667173	6.47077
																																		456		444	0.116894	0.791231	0.0667253	6.47081
																																		457		445	0.117046	0.791183	0.0667333	6.47085
																																		458		446	0.117197	0.791135	0.0667413	6.47089
																																		459		447	0.117348	0.791088	0.0667493	6.47093
																																		460		448	0.117499	0.791041	0.0667573	6.47097
																																		461		449	0.11765	0.790994	0.0667652	6.47101
																																		462		450	0.117801	0.790947	0.0667732	6.47105
																																		463		451	0.117951	0.7909	0.0667811	6.47108
																																		464		452	0.118102	0.790853	0.066789	6.47112
																																		465		453	0.118252	0.790807	0.0667969	6.47116
																																		466		454	0.118402	0.79076	0.0668047	6.4712
																																		467		455	0.118552	0.790714	0.0668125	6.47124
																																		468		456	0.118701	0.790667	0.0668204	6.47128
																																		469		457	0.118851	0.790621	0.0668282	6.47131
																																		470		458	0.119	0.790575	0.0668359	6.47135
																																		471		459	0.11915	0.790529	0.0668437	6.47139
																																		472		460	0.119299	0.790484	0.0668515	6.47143
																																		473		461	0.119447	0.790438	0.0668592	6.47147
																																		474		462	0.119596	0.790392	0.0668669	6.4715
																																		475		463	0.119745	0.790347	0.0668746	6.47154
																																		476		464	0.119893	0.790302	0.0668823	6.47158
																																		477		465	0.120042	0.790256	0.0668899	6.47162
																																		478		466	0.12019	0.790211	0.0668976	6.47165
																																		479		467	0.120338	0.790166	0.0669052	6.47169
																																		480		468	0.120485	0.790121	0.0669128	6.47173
																																		481		469	0.120633	0.790076	0.0669204	6.47176
																																		482		470	0.120781	0.790032	0.0669279	6.4718
																																		483		471	0.120928	0.789987	0.0669355	6.47184
																																		484		472	0.121075	0.789943	0.066943	6.47187
																																		485		473	0.121222	0.789898	0.0669506	6.47191
																																		486		474	0.121369	0.789854	0.0669581	6.47195
																																		487		475	0.121516	0.78981	0.0669655	6.47198
																																		488		476	0.121663	0.789766	0.066973	6.47202
																																		489		477	0.121809	0.789722	0.0669805	6.47206
																																		490		478	0.121955	0.789678	0.0669879	6.47209
																																		491		479	0.122101	0.789634	0.0669953	6.47213
																																		492		480	0.122247	0.789591	0.0670027	6.47216
																																		493		481	0.122393	0.789547	0.0670101	6.4722
																																		494		482	0.122539	0.789504	0.0670175	6.47223
																																		495		483	0.122685	0.789461	0.0670248	6.47227
																																		496		484	0.12283	0.789417	0.0670321	6.47231
																																		497		485	0.122975	0.789374	0.0670395	6.47234
																																		498		486	0.12312	0.789331	0.0670468	6.47238
																																		499		487	0.123265	0.789289	0.0670541	6.47241
																																		500		488	0.12341	0.789246	0.0670613	6.47245
																																		501		489	0.123555	0.789203	0.0670686	6.47248
																																		502		490	0.123699	0.78916	0.0670758	6.47252
																																		503		491	0.123844	0.789118	0.067083	6.47255
																																		504		492	0.123988	0.789076	0.0670902	6.47259
																																		505		493	0.124132	0.789033	0.0670974	6.47262
																																		506		494	0.124276	0.788991	0.0671046	6.47265
																																		507		495	0.12442	0.788949	0.0671118	6.47269
																																		508		496	0.124563	0.788907	0.0671189	6.47272
																																		509		497	0.124707	0.788865	0.067126	6.47276
																																		510		498	0.12485	0.788823	0.0671332	6.47279
																																		511		499	0.124994	0.788782	0.0671403	6.47283
																																		512		500	0.125137	0.78874	0.0671473	6.47286

## Sheet: Bruker (Triazole CD3CN-H2O)
																																			1
DSS reference/ppm:	0						Parameters of Equation 3			Uncertainty in pKa,0 triazole based on average uncertainty from 2,6-DHB:	0.438994							Parameters of 2,6-DHB gradient experiment with DHB alone (linked)																	2
Min row for fitting:	7						A:	0.75		pKa,0 triazole fit (Equation 7):	2.21201							Uncertainty in pKa,0 fit:	0.067798																3
Max row for fitting:	27						B:	4.45		dH triazole (Equation 7)/ppm:	9.17423							pKa,0 fit:	1.3791																4
										dL triazole (measured in absence of 2,6-DHB)/ppm:	8.32718	Uncertainty in parameters of 2,6-DHB						dH/ppm:	6.51656																5
Concentration of 1,2,4-triazole (T, Equation 8)/M:	0.04									pKa,0 2,6-DHB (Equation 8):	1.78405	0.404943						dL/ppm:	6.37348																6
Z-range of CSI image/mm:	32									dH 2,6-DHB (Equation 8)/ppm:	6.51304	0.00352168						Nominal uncertainty in dH, dL/ppm:	0.005																7
Number of rows in CSI dataset (gradient increments):	32									dL 2,6-DHB (Equation 8)/ppm:	6.35691	0.0165635						Nominal uncertainty in dobs/ppm:	0.001																8
Height of centre of CSI image from base of tube/mm:	20									R2 (optimise to 1 with solver, changing L3, L4 L6, L7 and L8):	0.972606							Cutoff for uncertainty in pH for fitting to Equation 7:	0.1																9
Calibration constant for DHB integral rel. to DSS/mM:	47.5																																		10	19	19	19
[DSS]/M:	0.01									2,6-DHB doublet integral		DSS integral						R2 (Equation 7):	0.974832			R2 (Equation 8):	0.997774					Used to exclude points for fitting to Equation 7 (Section S7.1)							11	39	29	25	Average acceptable uncertainty:	0.438994
Row	Vertical position/mm		DSS chemical shift	2,6-DHB (3,5-position) from txt file/ppm	Triazole chemical shift		2,6-DHB (3,5-position) referenced/ppm	Triazole chemical shift (referenced)/ppm		Integral(6.807567,6.036783)		Integral(0.251787,-0.261889)			[2,6-DHB]/mM from integral	I/M (crude)	Gamma from Equation 3	pH from 2,6-DHB shift (Equation 5)/ppm	d fit Triazole (Equation 7)/ppm	[H+]/M	q	f 2,6-DHB (Equation 8)/ppm	d 2,6-DHB (Equation 8)/ppm	Uncertainty in pH calculated from 2,6-DHB	Difference between pH and pKa of Triazole (all positive)			Uncertainty in pH calculated from 2,6-DHB parameters recorded in absence of 1,2,4-triazole							12	Find min and max row with data	Find min and max row with pH from 2,6-DHB	Find min and max row with acceptable uncertanty from 2,6-DHB	Triazole fit forplot	Uncertainty in pH calculated from 2,6-DHB (filtered)
1	4.5		-0.078967	6.35551	8.67804					-3830090		-496647																							13
2	5.5		-0.08291	6.36129	9.01911					5310270		354349																							14
3	6.5		-0.096765	6.35862	9.02536					42653900		7273090																							15
4	7.5		-0.080623	6.36431	9.03382					282344000		54229500																							16
5	8.5		-0.07424	6.36582	9.03073					824051000		195808000																							17
6	9.5		-0.070388	6.36656	9.02532					1372580000		370769000																							18
7	10.5		-0.066654	6.36656	9.01592		6.43321	9.08258		1627760000		498172000			155.205	0.10041	0.796877	1.42517	9.07666	0.0471456	4.21873	0.510418	6.43335	0.423046	0.885451			0.0781054							19	19	19	19	9.07666	0.423046
8	11.5		-0.063936	6.3654	9.0039		6.42934	9.06784		1627050000		572035000			135.105	0.0923612	0.80003	1.47576	9.06577	0.0417959	4.18554	0.540477	6.42866	0.425473	0.833143			0.079339							20	20	20	20	9.06577	0.425473
9	12.5		-0.061504	6.36282	8.98807		6.42432	9.04957		1523630000		610555000			118.535	0.0864132	0.802566	1.54224	9.05011	0.0357502	4.15913	0.559987	6.42561	0.429462	0.765289			0.0813482							21	21	21	21	9.05011	0.429462
10	13.5		-0.059554	6.35993	8.96956		6.41948	9.02912		1364280000		630629000			102.76	0.079721	0.805662	1.6096	9.03232	0.0304966	4.12723	0.58648	6.42147	0.434583	0.696262			0.0838894							22	22	22	22	9.03232	0.434583
11	14.5		-0.057704	6.35713	8.94761		6.41483	9.00531		1175980000		648307000			86.1614	0.0712576	0.810016	1.67849	9.01187	0.0258831	4.08298	0.6286	6.4149	0.44121	0.625026			0.0871141							23	23	23	23	9.01187	0.44121
12	15.5		-0.056095	6.35404	8.9219		6.41014	8.97799		1001380000		669978000			70.9957	0.0628054	0.814967	1.75308	8.98724	0.0216659	4.03351	0.676321	6.40745	0.450474	0.547787			0.09151							24	24	24	24	8.98724	0.450474
13	16.5		-0.054693	6.3494	8.90579		6.40409	8.96049		849209000		692708000			58.2315	0.055773	0.819668	1.85789	8.94879	0.0169229	3.98739	0.713468	6.40165	0.468709	0.440486			0.0998355							25	25	25	25	8.94879	0.468709
14	17.5		-0.053624	6.34339	8.86925		6.39701	8.92287		718346000		723257000			47.1775	0.0494181	0.824491	2.00116		0.0120964	3.94087	0.744187	6.39685	0.50797	0.294665			0.116657							26	26	26
15	18.5		-0.052846	6.33847	8.82256		6.39132	8.87541		594572000		743631000			37.9787	0.0432424	0.829845	2.14434		0.00864288	3.89019	0.779445	6.39135	0.57215	0.148668			0.142075							27	27	27
16	19.5		-0.052399	6.33396	8.76671		6.38636	8.8191		490142000		762528000			30.5323	0.037783	0.835278	2.30549		0.00592488	3.83974	0.811556	6.38633	0.690726	0.0153103			0.185406							28	28	28
17	20.5		-0.051845	6.32941	8.74504		6.38126	8.79688		385954000		782325000			23.4338	0.0321597	0.841776	2.54469		0.00338936	3.78069	0.844672	6.38116	1.01114	0.257872			0.293234							29	29	29
18	21.5		-0.0514	6.32537	8.67698		6.37677	8.72838		301510000		791437000			18.0958	0.027679	0.847819			0	3.72699	0.855203	6.37952												30	30
19	22.5		-0.051211	6.32155	8.60615		6.37276	8.65736		235350000		800717000			13.9614	0.0240316	0.853488			0	3.67764	0.890729	6.37397												31	31
20	23.5		-0.051253	6.31812	8.58133		6.36937	8.63258		174837000		807416000			10.2856	0.0205807	0.859665			0	3.62498	0.921132	6.36923												32	32
21	24.5		-0.051101	6.31542	8.51703		6.36652	8.56813		128393000		798958000			7.63328	0.0180042	0.864946			0	3.58085	0.942305	6.36592												33	33
22	25.5		-0.05097	6.31342	8.46092		6.36439	8.51189		100852000		790481000			6.0602	0.0164451	0.868491			0	3.55168	0.95456	6.36401												34	34
23	26.5		-0.050687	6.31168	8.41598		6.36236	8.46667		67114700		779079000			4.09194	0.0144097	0.873609			0	3.51019	0.969586	6.36166												35	35
24	27.5		-0.050495	6.31001	8.40048		6.36051	8.45097		47553100		765128000			2.95215	0.0132197	0.876909			0	3.48381	0.978154	6.36032												36	36
25	28.5		-0.050327	6.30838	8.36586		6.3587	8.41619		32674800		744975000			2.08336	0.0122985	0.879649			0	3.46215	0.984627	6.35931												37	37
26	29.5		-0.051226	6.30723	8.33859		6.35846	8.38982		22284400		709951000			1.49096	0.0116474	0.881696			0	3.44609	0.989015	6.35863												38	38
27	30.5		-0.051835	6.30658	8.32455		6.35841	8.37639		15882000		646109000			1.1676	0.0112905	0.88286			0	3.437	0.991404	6.35826												39	39
28	31.5		-0.051478	6.32624	8.30845					7964540		525045000																							40
29	32.5		-0.05131	6.35117	8.30752					7410880		335753000																							41
30	33.5		-0.051445	6.34783	8.30624					-4796340		142448000																							42
31	34.5		-0.061061	6.34433	8.30405					6040720		29566700																							43
32	35.5		-0.066797	6.35322	8.32366					2376970		-4180650																							44
																																			45
																																			46
																																			47
																																			48
																																			49
																																			50
																																			51
																																			52
																																			53
																																			54
																																			55
																																			56
																																			57
																																			58
																																			59
																																			60
																																			61
																																			62
																																			63
																																			64
																																			65
																																			66
																																			67
																																			68
																																			69
																																			70
																																			71
																																			72
																																			73
																																			74
																																			75
																																			76
																																			77
																																			78
																																			79
																																			80
																																			81
																																			82
																																			83
																																			84
																																			85
																																			86
																																			87
																																			88
																																			89
																																			90
																																			91
																																			92
																																			93
																																			94
																																			95
																																			96
																																			97
																																			98
																																			99
																																			100
																																			101
																																			102
																																			103
																																			104
																																			105
																																			106
																																			107
																																			108
																																			109
																																			110
																																			111
																																			112
																																			113
																																			114
																																			115
																																			116
																																			117
																																			118
																																			119
																																			120
																																			121
																																			122
																																			123
																																			124
																																			125
																																			126
																																			127
																																			128
																																			129
																																			130
																																			131
																																			132
																																			133
																																			134
																																			135
																																			136
																																			137
																																			138
																																			139
																																			140
																																			141
																																			142
																																			143
																																			144
																																			145
																																			146
																																			147
																																			148
																																			149
																																			150
																																			151
																																			152
																																			153
																																			154
																																			155
																																			156
																																			157
																																			158
																																			159
																																			160
																																			161
																																			162
																																			163
																																			164
																																			165
																																			166
																																			167
																																			168
																																			169
																																			170
																																			171
																																			172
																																			173
																																			174
																																			175
																																			176
																																			177
																																			178
																																			179
																																			180
																																			181
																																			182
																																			183
																																			184
																																			185
																																			186
																																			187
																																			188
																																			189
																																			190
																																			191
																																			192
																																			193
																																			194
																																			195
																																			196
																																			197
																																			198
																																			199
																																			200
																																			201
																																			202
																																			203
																																			204
																																			205
																																			206
																																			207
																																			208
																																			209
																																			210
																																			211
																																			212
																																			213
																																			214
																																			215
																																			216
																																			217
																																			218
																																			219
																																			220
																																			221
																																			222
																																			223
																																			224
																																			225
																																			226
																																			227
																																			228
																																			229
																																			230
																																			231
																																			232
																																			233
																																			234
																																			235
																																			236
																																			237
																																			238
																																			239
																																			240
																																			241
																																			242
																																			243
																																			244
																																			245
																																			246
																																			247
																																			248
																																			249
																																			250
																																			251
																																			252
																																			253
																																			254
																																			255
																																			256
																																			257
																																			258
																																			259
																																			260
																																			261
																																			262
																																			263
																																			264
																																			265
																																			266
																																			267
																																			268
																																			269
																																			270
																																			271
																																			272
																																			273
																																			274
																																			275
																																			276
																																			277
																																			278
																																			279
																																			280
																																			281
																																			282
																																			283
																																			284
																																			285
																																			286
																																			287
																																			288
																																			289
																																			290
																																			291
																																			292
																																			293
																																			294
																																			295
																																			296
																																			297
																																			298
																																			299
																																			300
																																			301
																																			302
																																			303
																																			304
																																			305
																																			306
																																			307
																																			308
																																			309
																																			310
																																			311
																																			312
																																			313
																																			314
																																			315
																																			316
																																			317
																																			318
																																			319
																																			320
																																			321
																																			322
																																			323
																																			324
																																			325
																																			326
																																			327
																																			328
																																			329
																																			330
																																			331
																																			332
																																			333
																																			334
																																			335
																																			336
																																			337
																																			338
																																			339
																																			340
																																			341
																																			342
																																			343
																																			344
																																			345
																																			346
																																			347
																																			348
																																			349
																																			350
																																			351
																																			352
																																			353
																																			354
																																			355
																																			356
																																			357
																																			358
																																			359
																																			360
																																			361
																																			362
																																			363
																																			364
																																			365
																																			366
																																			367
																																			368
																																			369
																																			370
																																			371
																																			372
																																			373
																																			374
																																			375
																																			376
																																			377
																																			378
																																			379
																																			380
																																			381
																																			382
																																			383
																																			384
																																			385
																																			386
																																			387
																																			388
																																			389
																																			390
																																			391
																																			392
																																			393
																																			394
																																			395
																																			396
																																			397
																																			398
																																			399
																																			400
																																			401
																																			402
																																			403
																																			404
																																			405
																																			406
																																			407
																																			408
																																			409
																																			410
																																			411
																																			412
																																			413
																																			414
																																			415
																																			416
																																			417
																																			418
																																			419
																																			420
																																			421
																																			422
																																			423
																																			424
																																			425
																																			426
																																			427
																																			428
																																			429
																																			430
																																			431
																																			432
																																			433
																																			434
																																			435
																																			436
																																			437
																																			438
																																			439
																																			440
																																			441
																																			442
																																			443
																																			444
																																			445
																																			446
																																			447
																																			448
																																			449
																																			450
																																			451
																																			452
																																			453
																																			454
																																			455
																																			456
																																			457
																																			458
																																			459
																																			460
																																			461
																																			462
																																			463
																																			464
																																			465
																																			466
																																			467
																																			468
																																			469
																																			470
																																			471
																																			472
																																			473
																																			474
																																			475
																																			476
																																			477
																																			478
																																			479
																																			480
																																			481
																																			482
																																			483
																																			484
																																			485
																																			486
																																			487
																																			488
																																			489
																																			490
																																			491
																																			492
																																			493
																																			494
																																			495
																																			496
																																			497
																																			498
																																			499
																																			500
																																			501
																																			502
																																			503
																																			504
																																			505
																																			506
																																			507
																																			508
																																			509
																																			510
																																			511
																																			512

## Sheet: DMG (CD3CN-H2O)
	Cutoff uncertainty for pH calculation from known indicators (chemical shift only):	0.05		Parameters of Equation 3																															Paste indicator parameters here from previous sheet, along with the parameters of the fitted indicator from the previous sheet
	Uncertainty in dobs/ppm:	0.001		A:	0.75																														2,6-DHB from alone and with triazole (see formulas)	Triazole from experiment with 2,6-DHB and triazole
	Uncertainty in dH, dL/ppm:	0.005		B:	4.45																													DpKa of indicator:	0.397284	0.412471
																																		pKa,0:	1.54407	2.33273
					Cutoff uncertainty for pH calculation for fitted indicator (chemical shift only):	0.4																												dH/ppm:	6.49991	9.15395
	Chemical shift of reference/ppm:	0			DpKa of indicator to be fitted:	0.423449																												dL/ppm:	6.36803	8.32846
	Min row for fitting:	14			pKa,0:	2.45172																													Concentration of indicator/M:	0.02
	Max row for fitting:	57			dH/ppm:	3.99847																												Dz2 of indicator:	-1	1
	Z-range of CSI image/mm:	30			dL/ppm:	3.63697	Row 53, See Figure S22																													Row 53, See Figure S22
	Number of rows in CSI dataset (gradient increments):	64			Concentration of indicator/M:	0.002
	Height of centre of CSI image from base of tube/mm:	20			Dz2 of indicator to be fitted:	1							Background ionic strength (Sum of anionic indicators, I0, Equation 10)/M:	0.045
			Paste indicator to be fitted below		R2: optimise to 1 by adjusting pKa,0 and dH:	0.999361	Eliminate any intermediate blank rows by copying up lower rows from below						Paste chemical shifts here
			DMG CH2		Indicator to be fitted/ppm								DSS/ppm		2,6-DHB/ppm		1,2,4-triazole/ppm		Indicator		Indicator		Indicator		Indicator		Indicator		Indicator		Indicator		Referenced shifts											pH (Equation 13)
	Row	Vertical position/mm	MaxPeakPos(3.919,3.620)		Indicator to fit (referenced)	Fit/ppm	pH (known and to be fitted indicator)	uncertainty in pH (known and to be fitted indicator)	pH (known indicators)	uncertainty in pH (known indicators)	Ionic strength/M	Gamma	MaxPeakPos(0.221,-0.225)				MaxPeakPos(9.096,8.015)																Shift correction factor	DSS/ppm	2,6-DHB/ppm	1,2,4-triazole/ppm	Indicator	Indicator	Indicator	Indicator	Indicator	Indicator	Indicator	2,6-DHB/ppm	1,2,4-triazole/ppm	Indicator	Indicator	Indicator	Indicator
	1	5.23438	3.76265		3.76265						0.045	0.828244	0		-100		0																0	0	-100	0	0	0	0	0	0	0	0
	2	5.70312	3.91448		3.91448						0.045	0.828244	0		-100		0																0	0	-100	0	0	0	0	0	0	0	0
	3	6.17188	3.70448		3.70448						0.045	0.828244	0		-100		0																0	0	-100	0	0	0	0	0	0	0	0
	4	6.64062	3.87012		3.87012						0.0577345	0.818296	0		6.38478		8.85407																0	0	6.38478	8.85407	0	0	0	0	0	0	0	2.29408	2.17611
	5	7.10938	3.88779		3.88779						0.062546	0.81513	0		6.40755		8.88107																0	0	6.40755	8.88107	0	0	0	0	0	0	0	1.82396	2.11506
	6	7.57812	3.9038		3.9038						0.0706481	0.810351	0		6.39734		8.88247																0	0	6.39734	8.88247	0	0	0	0	0	0	0	1.99677	2.11428
	7	8.04688	3.89679		3.89414						0.0661194	0.812945	0.00264501		6.39465		8.86583																0.00264501	0	6.39201	8.86318	-0.00264501	-0.00264501	-0.00264501	-0.00264501	-0.00264501	-0.00264501	-0.00264501	2.10741	2.15809
	8	8.51562	3.89727		3.89685						0.0643514	0.81401	0.000417573		6.39279		8.86558																0.000417573	0	6.39238	8.86516	-0.000417573	-0.000417573	-0.000417573	-0.000417573	-0.000417573	-0.000417573	-0.000417573	2.09987	2.15295
	9	8.98438	3.89397		3.89277						0.064282	0.814052	0.00120119		6.39234		8.85856																0.00120119	0	6.39114	8.85736	-0.00120119	-0.00120119	-0.00120119	-0.00120119	-0.00120119	-0.00120119	-0.00120119	2.1276	2.17087
	10	9.45312	3.89035		3.88823						0.0636032	0.81447	0.00211836		6.3929		8.84796																0.00211836	0	6.39078	8.84584	-0.00211836	-0.00211836	-0.00211836	-0.00211836	-0.00211836	-0.00211836	-0.00211836	2.136	2.19675
	11	9.92188	3.88717		3.88562						0.0633379	0.814635	0.00155478		6.3908		8.84112																0.00155478	0	6.38924	8.83957	-0.00155478	-0.00155478	-0.00155478	-0.00155478	-0.00155478	-0.00155478	-0.00155478	2.17248	2.21073
	12	10.3906	3.8793		3.8791						0.0624152	0.815213	0.000202947		6.38952		8.82144																0.000202947	0	6.38932	8.82124	-0.000202947	-0.000202947	-0.000202947	-0.000202947	-0.000202947	-0.000202947	-0.000202947	2.17103	2.25088
	13	10.8594	3.8763		3.87635						0.0622489	0.815318	-4.62337e-05		6.39039		8.81341																-4.62337e-05	0	6.39044	8.81346	4.62337e-05	4.62337e-05	4.62337e-05	4.62337e-05	4.62337e-05	4.62337e-05	4.62337e-05	2.14442	2.26778
	14	11.3281	3.86721		3.86573	3.86669	2.29904	0.410435	2.29697	0.412547	0.0622696	0.815305	0.00148094		6.38769		8.80142																0.00148094	0	6.38621	8.79994	-0.00148094	-0.00148094	-0.00148094	-0.00148094	-0.00148094	-0.00148094	-0.00148094	2.25159	2.29697
	15	11.7969	3.86009		3.8599	3.85791	2.34333	0.410421	2.34753	0.412545	0.0604093	0.816503	0.000190581		6.38794		8.77612																0.000190581	0	6.38775	8.77593	-0.000190581	-0.000190581	-0.000190581	-0.000190581	-0.000190581	-0.000190581	-0.000190581	2.21111	2.34753
	16	12.2656	3.85219		3.85221	3.85163	2.37491	0.410392	2.37613	0.412544	0.0605357	0.81642	-2.15799e-05		6.38263		8.7624																-2.15799e-05	0	6.38265	8.76242	2.15799e-05	2.15799e-05	2.15799e-05	2.15799e-05	2.15799e-05	2.15799e-05	2.15799e-05	2.36022	2.37613
	17	12.7344	3.84246		3.84248	3.8424	2.41976	0.410361	2.41992	0.412543	0.0585643	0.81773	-2.14056e-05		6.38501		8.74128																-2.14056e-05	0	6.38503	8.7413	2.14056e-05	2.14056e-05	2.14056e-05	2.14056e-05	2.14056e-05	2.14056e-05	2.14056e-05	2.28655	2.41992
	18	13.2031	3.83442		3.83506	3.83335	2.46385	0.410339	2.46745	0.412544	0.0586835	0.81765	-0.000640319		6.3805		8.71812																-0.000640319	0	6.38114	8.71876	0.000640319	0.000640319	0.000640319	0.000640319	0.000640319	0.000640319	0.000640319	2.41375	2.46745
	19	13.6719	3.82299		3.82298	3.82336	2.51149	0.410312	2.51069	0.412545	0.0571087	0.818728	5.58624e-06		6.37882		8.69808																5.58624e-06	0	6.37881	8.69807	-5.58624e-06	-5.58624e-06	-5.58624e-06	-5.58624e-06	-5.58624e-06	-5.58624e-06	-5.58624e-06	2.50766	2.51069
	20	14.1406	3.81105		3.81159	3.81178	2.56668	0.410288	2.56627	0.412549	0.0558659	0.819602	-0.000538652		6.37711		8.67141																-0.000538652	0	6.37765	8.67195	0.000538652	0.000538652	0.000538652	0.000538652	0.000538652	0.000538652	0.000538652	2.562	2.56627
	21	14.6094	3.79987		3.80063	3.79919	2.62711	0.41026	2.63032	0.412556	0.0548582	0.820325	-0.000757537		6.3754		8.64185																-0.000757537	0	6.37616	8.64261	0.000757537	0.000757537	0.000757537	0.000757537	0.000757537	0.000757537	0.000757537	2.64076	2.63032
	22	15.0781	3.78432		3.78469	3.78715	2.68571	0.410266	2.68007	0.412564	0.0539513	0.820989	-0.000371604		6.37392		8.62012																-0.000371604	0	6.37429	8.62049	0.000371604	0.000371604	0.000371604	0.000371604	0.000371604	0.000371604	0.000371604	2.7612	2.68007
	23	15.5469	3.77198		3.77237	3.773	2.75635	0.410248	2.75481	0.41258	0.0527276	0.821903	-0.000387326		6.3725		8.5883																-0.000387326	0	6.37288	8.58869	0.000387326	0.000387326	0.000387326	0.000387326	0.000387326	0.000387326	0.000387326		2.75481
	24	16.0156	3.75757		3.75793	3.75578	2.84658	0.410223	2.85236	0.412611	0.0514638	0.822871	-0.00036046		6.37044		8.54986																-0.00036046	0	6.3708	8.55022	0.00036046	0.00036046	0.00036046	0.00036046	0.00036046	0.00036046	0.00036046		2.85236
	25	16.4844	3.74018		3.74155	3.74228	2.92206	0.41029	2.91997	0.412642	0.0503916	0.823711	-0.00137321		6.36973		8.52437																-0.00137321	0	6.37111	8.52574	0.00137321	0.00137321	0.00137321	0.00137321	0.00137321	0.00137321	0.00137321		2.91997
	26	16.9531	3.72295		3.72423	3.7243	3.03245	0.410369	3.03223	0.412717	0.0495827	0.824358	-0.00128425		6.36886		8.48819																-0.00128425	0	6.37014	8.48947	0.00128425	0.00128425	0.00128425	0.00128425	0.00128425	0.00128425	0.00128425		3.03223
	27	17.4219	3.70914		3.70753	3.70366	3.18058	0.410489	3.19768	0.412921	0.0483015	0.825406	0.00160964		6.36855		8.44719																0.00160964	0	6.36694	8.44558	-0.00160964	-0.00160964	-0.00160964	-0.00160964	-0.00160964	-0.00160964	-0.00160964		3.19768
	28	17.8906	3.68639		3.6858	3.68619	3.33699	0.411245	3.33487	0.413243	0.0471495	0.826373	0.000592052		6.36643		8.41777																0.000592052	0	6.36584	8.41718	-0.000592052	-0.000592052	-0.000592052	-0.000592052	-0.000592052	-0.000592052	-0.000592052		3.33487
	29	18.3594	3.67238		3.67222	3.67116	3.51528	0.412572	3.52372	0.414157	0.0464453	0.826976	0.000156954		6.36421		8.38827																0.000156954	0	6.36405	8.38811	-0.000156954	-0.000156954	-0.000156954	-0.000156954	-0.000156954	-0.000156954	-0.000156954		3.52372
	30	18.8281	3.65936		3.65735						0.0457202	0.827607	0.00200696		6.36526		8.36019																0.00200696	0	6.36325	8.35818	-0.00200696	-0.00200696	-0.00200696	-0.00200696	-0.00200696	-0.00200696	-0.00200696		3.84256
	31	19.2969	3.6515		3.6502						0.0455073	0.827794	0.00130355		6.36528		8.3507																0.00130355	0	6.36398	8.3494	-0.00130355	-0.00130355	-0.00130355	-0.00130355	-0.00130355	-0.00130355	-0.00130355		3.9994
	32	19.7656	3.64806		3.64777						0.045348	0.827935	0.000289359		6.36362		8.34311																0.000289359	0	6.36333	8.34282	-0.000289359	-0.000289359	-0.000289359	-0.000289359	-0.000289359	-0.000289359	-0.000289359		4.16656
	33	20.2344	3.64417		3.64503						0.0452482	0.828023	-0.000862939		6.36243		8.33784																-0.000862939	0	6.36329	8.3387	0.000862939	0.000862939	0.000862939	0.000862939	0.000862939	0.000862939	0.000862939		4.31543
	34	20.7031	3.64358		3.64363						0.0451757	0.828088	-4.90618e-05		6.36201		8.33566																-4.90618e-05	0	6.36206	8.33571	4.90618e-05	4.90618e-05	4.90618e-05	4.90618e-05	4.90618e-05	4.90618e-05	4.90618e-05		4.46708
	35	21.1719	3.6425		3.64221						0.0451217	0.828136	0.000289365		6.36048		8.33377																0.000289365	0	6.36019	8.33348	-0.000289365	-0.000289365	-0.000289365	-0.000289365	-0.000289365	-0.000289365	-0.000289365		4.62768
	36	21.6406	3.64155		3.64168						0.0451091	0.828147	-0.000130033		6.36094		8.33283																-0.000130033	0	6.36107	8.33296	0.000130033	0.000130033	0.000130033	0.000130033	0.000130033	0.000130033	0.000130033
	37	22.1094	3.6411		3.64102						0.0450745	0.828178	7.64261e-05		6.36106		8.33161																7.64261e-05	0	6.36098	8.33153	-7.64261e-05	-7.64261e-05	-7.64261e-05	-7.64261e-05	-7.64261e-05	-7.64261e-05	-7.64261e-05
	38	22.5781	3.63926		3.63939						0.045036	0.828212	-0.000131292		6.36007		8.32981																-0.000131292	0	6.3602	8.32994	0.000131292	0.000131292	0.000131292	0.000131292	0.000131292	0.000131292	0.000131292
	39	23.0469	3.64062		3.64032						0.0450553	0.828195	0.000300926		6.36073		8.33104																0.000300926	0	6.36043	8.33074	-0.000300926	-0.000300926	-0.000300926	-0.000300926	-0.000300926	-0.000300926	-0.000300926
	40	23.5156	3.63914		3.63844						0.045	0.828244	0.000699169		6.36008		8.32686																0.000699169	0	6.35938	8.32616	-0.000699169	-0.000699169	-0.000699169	-0.000699169	-0.000699169	-0.000699169	-0.000699169
	41	23.9844	3.63927		3.63905						0.0450533	0.828197	0.000222777		6.3605		8.33088																0.000222777	0	6.36028	8.33066	-0.000222777	-0.000222777	-0.000222777	-0.000222777	-0.000222777	-0.000222777	-0.000222777
	42	24.4531	3.6388		3.63745						0.045	0.828244	0.00134739		6.35862		8.32869																0.00134739	0	6.35727	8.32734	-0.00134739	-0.00134739	-0.00134739	-0.00134739	-0.00134739	-0.00134739	-0.00134739
	43	24.9219	3.63816		3.63794						0.0450005	0.828244	0.000221393		6.35974		8.3287																0.000221393	0	6.35951	8.32848	-0.000221393	-0.000221393	-0.000221393	-0.000221393	-0.000221393	-0.000221393	-0.000221393
	44	25.3906	3.63874		3.63672						0.045	0.828244	0.00201662		6.35916		8.32843																0.00201662	0	6.35715	8.32641	-0.00201662	-0.00201662	-0.00201662	-0.00201662	-0.00201662	-0.00201662	-0.00201662
	45	25.8594	3.63731		3.63595						0.045	0.828244	0.00136305		6.35615		8.32789																0.00136305	0	6.35478	8.32653	-0.00136305	-0.00136305	-0.00136305	-0.00136305	-0.00136305	-0.00136305	-0.00136305
	46	26.3281	3.63865		3.63844						0.0450201	0.828226	0.000213946		6.35848		8.3295																0.000213946	0	6.35826	8.32929	-0.000213946	-0.000213946	-0.000213946	-0.000213946	-0.000213946	-0.000213946	-0.000213946
	47	26.7969	3.6376		3.63714						0.045	0.828244	0.000461717		6.36208		8.32872																0.000461717	0	6.36162	8.32826	-0.000461717	-0.000461717	-0.000461717	-0.000461717	-0.000461717	-0.000461717	-0.000461717
	48	27.2656	3.63837		3.63796						0.045014	0.828232	0.000413866		6.36295		8.32945																0.000413866	0	6.36254	8.32904	-0.000413866	-0.000413866	-0.000413866	-0.000413866	-0.000413866	-0.000413866	-0.000413866
	49	27.7344	3.6379		3.63757						0.045001	0.828243	0.000331073		6.36229		8.32883																0.000331073	0	6.36196	8.3285	-0.000331073	-0.000331073	-0.000331073	-0.000331073	-0.000331073	-0.000331073	-0.000331073
	50	28.2031	3.63683		3.63667						0.045	0.828244	0.000155187		6.36276		8.32737																0.000155187	0	6.3626	8.32721	-0.000155187	-0.000155187	-0.000155187	-0.000155187	-0.000155187	-0.000155187	-0.000155187
	51	28.6719	3.63763		3.63747						0.045	0.828244	0.000159764		6.36041		8.32829																0.000159764	0	6.36025	8.32813	-0.000159764	-0.000159764	-0.000159764	-0.000159764	-0.000159764	-0.000159764	-0.000159764
	52	29.1406	3.63586		3.63527						0.045	0.828244	0.000592487		6.35991		8.3265																0.000592487	0	6.35932	8.32591	-0.000592487	-0.000592487	-0.000592487	-0.000592487	-0.000592487	-0.000592487	-0.000592487
	53	29.6094	3.63707		3.6364						0.045	0.828244	0.000669747		6.36103		8.329																0.000669747	0	6.36036	8.32833	-0.000669747	-0.000669747	-0.000669747	-0.000669747	-0.000669747	-0.000669747	-0.000669747
	54	30.0781	3.63576		3.63507						0.045	0.828244	0.000694613		6.3725		8.32727																0.000694613	0	6.3718	8.32658	-0.000694613	-0.000694613	-0.000694613	-0.000694613	-0.000694613	-0.000694613	-0.000694613
	55	30.5469	3.63538		3.63436						0.0458412	0.827501	0.00101836		6.3614		8.3263																0.00101836	0	6.36038	8.32528	-0.00101836	-0.00101836	-0.00101836	-0.00101836	-0.00101836	-0.00101836	-0.00101836
	56	31.0156	3.63668		3.63552						0.045	0.828244	0.00116301		6.36119		8.32089																0.00116301	0	6.36003	8.31973	-0.00116301	-0.00116301	-0.00116301	-0.00116301	-0.00116301	-0.00116301	-0.00116301
	57	31.4844	3.63534		3.63319						0.045	0.828244	0.00214973		6.37008		8.31781																0.00214973	0	6.36793	8.31566	-0.00214973	-0.00214973	-0.00214973	-0.00214973	-0.00214973	-0.00214973	-0.00214973
	58	31.9531	3.63517		3.63473						0.045	0.828244	0.000437958		6.3751		8.31538																0.000437958	0	6.37466	8.31494	-0.000437958	-0.000437958	-0.000437958	-0.000437958	-0.000437958	-0.000437958	-0.000437958	2.73871
	59	32.4219	3.61977		3.61945						0.0465116	0.826919	0.000318771		-100		8.31715																0.000318771	0	-100	8.31683	-0.000318771	-0.000318771	-0.000318771	-0.000318771	-0.000318771	-0.000318771	-0.000318771
	60	32.8906	3.61977		3.61977						0.045	0.828244	0		-100		8.31867																0	0	-100	8.31867	0	0	0	0	0	0	0
	61	33.3594	3.6202		3.62126						0.0450509	0.828199	-0.00105839		-100		8.3295																-0.00105839	0	-99.9989	8.33056	0.00105839	0.00105839	0.00105839	0.00105839	0.00105839	0.00105839	0.00105839
	62	33.8281	3.64349		3.64359						0.045	0.828244	-0.000103585		6.3881		0																-0.000103585	0	6.3882	0.000103585	0.000103585	0.000103585	0.000103585	0.000103585	0.000103585	0.000103585	0.000103585	2.20561
	63	34.2969	3.68689		3.68689						0.0506008	0.823546	0		6.44043		8.3467																0	0	6.44043	8.3467	0	0	0	0	0	0	0	1.37435	4.06296
	64	34.7656	3.66006		3.66006						0.079781	0.805633	0		-100		0																0	0	-100	0	0	0	0	0	0	0	0
[truncated: 56 more columns]

## Sheet: Glycolate (CD3CN-H2O)
	Cutoff uncertainty for pH calculation from known indicators (chemical shift only):	0.05		Parameters of Equation 3																															Paste indicator parameters here from previous sheet, along with the parameters of the fitted indicator from the previous sheet
	Uncertainty in dobs/ppm:	0.001		A:	0.75																														2,6-DHB from alone and with triazole (see formulas)	Triazole from experiment with 2,6-DHB and triazole
	Uncertainty in dH, dL/ppm:	0.005		B:	4.45																													DpKa of indicator:	0.397284	0.412471	0.423533
																																		pKa,0:	1.54407	2.33273	2.45172
					Cutoff uncertainty for pH calculation for fitted indicator (chemical shift only):	0.4																												dH/ppm:	6.49991	9.15395	3.99847
	Chemical shift of reference/ppm:	0			DpKa of indicator to be fitted:	0.459956																												dL/ppm:	6.36803	8.32846	3.63697
	Min row for fitting:	14			pKa,0:	4.43369																													Concentration of indicator/M:	0.02	0.002
	Max row for fitting:	57			dH/ppm:	4.17159																												Dz2 of indicator:	-1	1	1
	Z-range of CSI image/mm:	30			dL/ppm:	3.8621																														Row 53, See Figure S22
	Number of rows in CSI dataset (gradient increments):	64			Concentration of indicator/M:	0.02
	Height of centre of CSI image from base of tube/mm:	20			Dz2 of indicator to be fitted:	-1							Background ionic strength (Sum of anionic indicators, I0, Equation 10)/M:	0.045
			Paste indicator to be fitted below		R2: optimise to 1 by adjusting pKa,0 and dH:	0.986196	Eliminate any intermediate blank rows by copying up lower rows from below						Paste chemical shifts here
			Glycolate		Indicator to be fitted/ppm								DSS/ppm		2,6-DHB/ppm		1,2,4-triazole/ppm		DMG CH2		Indicator		Indicator		Indicator		Indicator		Indicator		Indicator		Referenced shifts											pH (Equation 13)
	Row	Vertical position/mm	MaxPeakPos(4.209,3.778)		Indicator to fit (referenced)	Fit/ppm	pH (known and to be fitted indicator)	uncertainty in pH (known and to be fitted indicator)	pH (known indicators)	uncertainty in pH (known indicators)	Ionic strength/M	Gamma	MaxPeakPos(0.221,-0.225)				MaxPeakPos(9.096,8.015)		MaxPeakPos(3.919,3.620)														Shift correction factor	DSS/ppm	2,6-DHB/ppm	1,2,4-triazole/ppm	DMG CH2	Indicator	Indicator	Indicator	Indicator	Indicator	Indicator	2,6-DHB/ppm	1,2,4-triazole/ppm	DMG CH2	Indicator	Indicator	Indicator
	1	5.23438	4.20168		4.20168						0.0456953	0.827629	0		-100		0		3.76265														0	0	-100	0	3.76265	0	0	0	0	0	0			2.8072
	2	5.70312	4.03018		4.03018						0.0465353	0.826898	0		-100		0		3.91448														0	0	-100	0	3.91448	0	0	0	0	0	0			2.01523
	3	6.17188	3.94795		3.94795						0.0453735	0.827912	0		-100		0		3.70448														0	0	-100	0	3.70448	0	0	0	0	0	0			3.1727
	4	6.64062	4.14663		4.14663						0.0590243	0.81742	0		6.38478		8.85407		3.87012														0	0	6.38478	8.85407	3.87012	0	0	0	0	0	0	2.29362	2.17658	2.28004
	5	7.10938	4.16985		4.16985						0.0639337	0.814266	0		6.40755		8.88107		3.88779														0	0	6.40755	8.88107	3.88779	0	0	0	0	0	0	1.8235	2.11552	2.18567
	6	7.57812	4.17748		4.17748						0.0721243	0.809545	0		6.39734		8.88247		3.9038														0	0	6.39734	8.88247	3.9038	0	0	0	0	0	0	1.99633	2.11472	2.09347
	7	8.04688	4.17224		4.16959						0.0675422	0.81211	0.00264501		6.39465		8.86583		3.89679														0.00264501	0	6.39201	8.86318	3.89414	-0.00264501	-0.00264501	-0.00264501	-0.00264501	-0.00264501	-0.00264501	2.10697	2.15853	2.15028
	8	8.51562	4.17426		4.17384						0.0657891	0.813141	0.000417573		6.39279		8.86558		3.89727														0.000417573	0	6.39238	8.86516	3.89685	-0.000417573	-0.000417573	-0.000417573	-0.000417573	-0.000417573	-0.000417573	2.0994	2.15342	2.13376
	9	8.98438	4.17396		4.17276						0.0656972	0.813196	0.00120119		6.39234		8.85856		3.89397														0.00120119	0	6.39114	8.85736	3.89277	-0.00120119	-0.00120119	-0.00120119	-0.00120119	-0.00120119	-0.00120119	2.12714	2.17133	2.15772
	10	9.45312	4.17315		4.17103						0.0649933	0.813619	0.00211836		6.3929		8.84796		3.89035														0.00211836	0	6.39078	8.84584	3.88823	-0.00211836	-0.00211836	-0.00211836	-0.00211836	-0.00211836	-0.00211836	2.13555	2.19721	2.18352
	11	9.92188	4.17384		4.17229						0.0647136	0.813789	0.00155478		6.3908		8.84112		3.88717														0.00155478	0	6.38924	8.83957	3.88562	-0.00155478	-0.00155478	-0.00155478	-0.00155478	-0.00155478	-0.00155478	2.17203	2.21118	2.19816
	12	10.3906	4.17154		4.17134						0.0637547	0.814376	0.000202947		6.38952		8.82144		3.8793														0.000202947	0	6.38932	8.82124	3.8791	-0.000202947	-0.000202947	-0.000202947	-0.000202947	-0.000202947	-0.000202947	2.17059	2.25133	2.23377
	13	10.8594	4.17267		4.17272						0.0635733	0.814489	-4.62337e-05		6.39039		8.81341		3.8763														-4.62337e-05	0	6.39044	8.81346	3.87635	4.62337e-05	4.62337e-05	4.62337e-05	4.62337e-05	4.62337e-05	4.62337e-05	2.14398	2.26822	2.24856
	14	11.3281	4.17033		4.16885	4.16882	2.29947	0.415905	2.29947	0.415905	0.0635352	0.814512	0.00148094		6.38769		8.80142		3.86721														0.00148094	0	6.38621	8.79994	3.86573	-0.00148094	-0.00148094	-0.00148094	-0.00148094	-0.00148094	-0.00148094	2.25117	2.29739	2.30446
	15	11.7969	4.16996		4.16977	4.16853	2.34376	0.415906	2.34376	0.415906	0.0616426	0.815704	0.000190581		6.38794		8.77612		3.86009														0.000190581	0	6.38775	8.77593	3.8599	-0.000190581	-0.000190581	-0.000190581	-0.000190581	-0.000190581	-0.000190581	2.21068	2.34795	2.3337
	16	12.2656	4.16976		4.16978	4.1683	2.37532	0.415932	2.37532	0.415932	0.0617265	0.815651	-2.15799e-05		6.38263		8.7624		3.85219														-2.15799e-05	0	6.38265	8.76242	3.85221	2.15799e-05	2.15799e-05	2.15799e-05	2.15799e-05	2.15799e-05	2.15799e-05	2.35981	2.37654	2.37242
	17	12.7344	4.1681		4.16812	4.16796	2.42016	0.415963	2.42016	0.415963	0.0597013	0.816969	-2.14056e-05		6.38501		8.74128		3.84246														-2.14056e-05	0	6.38503	8.7413	3.84248	2.14056e-05	2.14056e-05	2.14056e-05	2.14056e-05	2.14056e-05	2.14056e-05	2.28614	2.42033	2.41978
	18	13.2031	4.16898		4.16962	4.16757	2.46424	0.41599	2.46424	0.41599	0.0597794	0.816917	-0.000640319		6.3805		8.71812		3.83442														-0.000640319	0	6.38114	8.71876	3.83506	0.000640319	0.000640319	0.000640319	0.000640319	0.000640319	0.000640319	2.41337	2.46784	2.45596
	19	13.6719	4.1661		4.16609	4.16712	2.51186	0.416028	2.51186	0.416028	0.0581378	0.81802	5.58624e-06		6.37882		8.69808		3.82299														5.58624e-06	0	6.37881	8.69807	3.82298	-5.58624e-06	-5.58624e-06	-5.58624e-06	-5.58624e-06	-5.58624e-06	-5.58624e-06	2.50728	2.51107	2.51366
	20	14.1406	4.16573		4.16627	4.16653	2.56704	0.416073	2.56704	0.416073	0.0568319	0.818921	-0.000538652		6.37711		8.67141		3.81105														-0.000538652	0	6.37765	8.67195	3.81159	0.000538652	0.000538652	0.000538652	0.000538652	0.000538652	0.000538652	2.56164	2.56663	2.56796
	21	14.6094	4.16434		4.1651	4.16578	2.62856	0.418723	2.62745	0.416135	0.0557636	0.819675	-0.000757537		6.3754		8.64185		3.79987														-0.000757537	0	6.37616	8.64261	3.80063	0.000757537	0.000757537	0.000757537	0.000757537	0.000757537	0.000757537	2.64041	2.63067	2.62047
	22	15.0781	4.1637		4.16407	4.16496	2.68752	0.418487	2.68603	0.416163	0.0547686	0.82039	-0.000371604		6.37392		8.62012		3.78432														-0.000371604	0	6.37429	8.62049	3.78469	0.000371604	0.000371604	0.000371604	0.000371604	0.000371604	0.000371604	2.76089	2.68038	2.69822
	23	15.5469	4.16327		4.16366	4.16385	2.75697	0.418562	2.75665	0.416251	0.0534767	0.821341	-0.000387326		6.3725		8.5883		3.77198														-0.000387326	0	6.37288	8.58869	3.77237	0.000387326	0.000387326	0.000387326	0.000387326	0.000387326	0.000387326		2.75511	2.7599
	24	16.0156	4.16024		4.1606	4.16208	2.84969	0.418144	2.84685	0.416403	0.052133	0.822355	-0.00036046		6.37044		8.54986		3.75757														-0.00036046	0	6.3708	8.55022	3.75793	0.00036046	0.00036046	0.00036046	0.00036046	0.00036046	0.00036046		2.85263	2.83521
	25	16.4844	4.15948		4.16085	4.16044	2.92152	0.418385	2.9223	0.416458	0.0509702	0.823255	-0.00137321		6.36973		8.52437		3.74018														-0.00137321	0	6.37111	8.52574	3.74155	0.00137321	0.00137321	0.00137321	0.00137321	0.00137321	0.00137321		2.92021	2.92652
	26	16.9531	4.15542		4.1567	4.15731	3.03403	0.418059	3.03266	0.416663	0.0500655	0.823971	-0.00128425		6.36886		8.48819		3.72295														-0.00128425	0	6.37014	8.48947	3.72423	0.00128425	0.00128425	0.00128425	0.00128425	0.00128425	0.00128425		3.03243	3.0331
	27	17.4219	4.15176		4.15015	4.15177	3.18537	0.41797	3.18075	0.417204	0.0486919	0.825084	0.00160964		6.36855		8.44719		3.70914														0.00160964	0	6.36694	8.44558	3.70753	-0.00160964	-0.00160964	-0.00160964	-0.00160964	-0.00160964	-0.00160964		3.19785	3.15047
	28	17.8906	4.14591		4.14532	4.14442	3.33396	0.418039	3.33711	0.417694	0.0474197	0.826144	0.000592052		6.36643		8.41777		3.68639														0.000592052	0	6.36584	8.41718	3.6858	-0.000592052	-0.000592052	-0.000592052	-0.000592052	-0.000592052	-0.000592052		3.33499	3.34109
	29	18.3594	4.13493		4.13477	4.13273	3.50816	0.414689	3.52381	0.414157	0.0466404	0.826808	0.000156954		6.36421		8.38827		3.67238														0.000156954	0	6.36405	8.38811	3.67222	-0.000156954	-0.000156954	-0.000156954	-0.000156954	-0.000156954	-0.000156954		3.52381	3.50067
	30	18.8281	4.11794		4.11593						0.045833	0.827508	0.00200696		6.36526		8.36019		3.65936														0.00200696	0	6.36325	8.35818	3.65735	-0.00200696	-0.00200696	-0.00200696	-0.00200696	-0.00200696	-0.00200696		3.84261	3.75758
	31	19.2969	4.09085		4.08955						0.0455805	0.82773	0.00130355		6.36528		8.3507		3.6515														0.00130355	0	6.36398	8.3494	3.6502	-0.00130355	-0.00130355	-0.00130355	-0.00130355	-0.00130355	-0.00130355		3.99944	3.95431
	32	19.7656	4.05697		4.05668						0.0454078	0.827882	0.000289359		6.36362		8.34311		3.64806														0.000289359	0	6.36333	8.34282	3.64777	-0.000289359	-0.000289359	-0.000289359	-0.000289359	-0.000289359	-0.000289359		4.16659	4.04524
	33	20.2344	4.02808		4.02894						0.0452928	0.827984	-0.000862939		6.36243		8.33784		3.64417														-0.000862939	0	6.36329	8.3387	3.64503	0.000862939	0.000862939	0.000862939	0.000862939	0.000862939	0.000862939		4.31545	4.17552
	34	20.7031	4.00318		4.00323						0.0452125	0.828055	-4.90618e-05		6.36201		8.33566		3.64358														-4.90618e-05	0	6.36206	8.33571	3.64363	4.90618e-05	4.90618e-05	4.90618e-05	4.90618e-05	4.90618e-05	4.90618e-05		4.4671	4.26028
	35	21.1719	3.97629		3.976						0.0451507	0.82811	0.000289365		6.36048		8.33377		3.6425														0.000289365	0	6.36019	8.33348	3.64221	-0.000289365	-0.000289365	-0.000289365	-0.000289365	-0.000289365	-0.000289365		4.62769	4.36602
	36	21.6406	3.95767		3.9578						0.0451352	0.828124	-0.000130033		6.36094		8.33283		3.64155														-0.000130033	0	6.36107	8.33296	3.64168	0.000130033	0.000130033	0.000130033	0.000130033	0.000130033	0.000130033
	37	22.1094	3.94073		3.94065						0.045097	0.828158	7.64261e-05		6.36106		8.33161		3.6411														7.64261e-05	0	6.36098	8.33153	3.64102	-7.64261e-05	-7.64261e-05	-7.64261e-05	-7.64261e-05	-7.64261e-05	-7.64261e-05
	38	22.5781	3.92403		3.92416						0.0450494	0.8282	-0.000131292		6.36007		8.32981		3.63926														-0.000131292	0	6.3602	8.32994	3.63939	0.000131292	0.000131292	0.000131292	0.000131292	0.000131292	0.000131292
	39	23.0469	3.91554		3.91524						0.0450738	0.828178	0.000300926		6.36073		8.33104		3.64062														0.000300926	0	6.36043	8.33074	3.64032	-0.000300926	-0.000300926	-0.000300926	-0.000300926	-0.000300926	-0.000300926
	40	23.5156	3.90513		3.90443						0.0450081	0.828237	0.000699169		6.36008		8.32686		3.63914														0.000699169	0	6.35938	8.32616	3.63844	-0.000699169	-0.000699169	-0.000699169	-0.000699169	-0.000699169	-0.000699169
	41	23.9844	3.8988		3.89858						0.0450648	0.828186	0.000222777		6.3605		8.33088		3.63927														0.000222777	0	6.36028	8.33066	3.63905	-0.000222777	-0.000222777	-0.000222777	-0.000222777	-0.000222777	-0.000222777
	42	24.4531	3.89227		3.89092						0.0450027	0.828242	0.00134739		6.35862		8.32869		3.6388														0.00134739	0	6.35727	8.32734	3.63745	-0.00134739	-0.00134739	-0.00134739	-0.00134739	-0.00134739	-0.00134739
	43	24.9219	3.88671		3.88649						0.0450059	0.828239	0.000221393		6.35974		8.3287		3.63816														0.000221393	0	6.35951	8.32848	3.63794	-0.000221393	-0.000221393	-0.000221393	-0.000221393	-0.000221393	-0.000221393
	44	25.3906	3.88292		3.8809						0.045	0.828244	0.00201662		6.35916		8.32843		3.63874														0.00201662	0	6.35715	8.32641	3.63672	-0.00201662	-0.00201662	-0.00201662	-0.00201662	-0.00201662	-0.00201662
	45	25.8594	3.87767		3.87631						0.045	0.828244	0.00136305		6.35615		8.32789		3.63731														0.00136305	0	6.35478	8.32653	3.63595	-0.00136305	-0.00136305	-0.00136305	-0.00136305	-0.00136305	-0.00136305
	46	26.3281	3.87615		3.87594						0.0450282	0.828219	0.000213946		6.35848		8.3295		3.63865														0.000213946	0	6.35826	8.32929	3.63844	-0.000213946	-0.000213946	-0.000213946	-0.000213946	-0.000213946	-0.000213946
	47	26.7969	3.87326		3.8728						0.0450009	0.828243	0.000461717		6.36208		8.32872		3.6376														0.000461717	0	6.36162	8.32826	3.63714	-0.000461717	-0.000461717	-0.000461717	-0.000461717	-0.000461717	-0.000461717
	48	27.2656	3.87147		3.87106						0.0450195	0.828227	0.000413866		6.36295		8.32945		3.63837														0.000413866	0	6.36254	8.32904	3.63796	-0.000413866	-0.000413866	-0.000413866	-0.000413866	-0.000413866	-0.000413866
	49	27.7344	3.87032		3.86999						0.0450043	0.82824	0.000331073		6.36229		8.32883		3.6379														0.000331073	0	6.36196	8.3285	3.63757	-0.000331073	-0.000331073	-0.000331073	-0.000331073	-0.000331073	-0.000331073
	50	28.2031	3.86768		3.86752						0.045	0.828244	0.000155187		6.36276		8.32737		3.63683														0.000155187	0	6.3626	8.32721	3.63667	-0.000155187	-0.000155187	-0.000155187	-0.000155187	-0.000155187	-0.000155187
	51	28.6719	3.86755		3.86739						0.0450028	0.828242	0.000159764		6.36041		8.32829		3.63763														0.000159764	0	6.36025	8.32813	3.63747	-0.000159764	-0.000159764	-0.000159764	-0.000159764	-0.000159764	-0.000159764
	52	29.1406	3.86514		3.86455						0.045	0.828244	0.000592487		6.35991		8.3265		3.63586														0.000592487	0	6.35932	8.32591	3.63527	-0.000592487	-0.000592487	-0.000592487	-0.000592487	-0.000592487	-0.000592487
	53	29.6094	3.8653		3.86463						0.045	0.828244	0.000669747		6.36103		8.329		3.63707														0.000669747	0	6.36036	8.32833	3.6364	-0.000669747	-0.000669747	-0.000669747	-0.000669747	-0.000669747	-0.000669747
	54	30.0781	3.86451		3.86382						0.045	0.828244	0.000694613		6.3725		8.32727		3.63576														0.000694613	0	6.3718	8.32658	3.63507	-0.000694613	-0.000694613	-0.000694613	-0.000694613	-0.000694613	-0.000694613
	55	30.5469	3.86397		3.86295						0.0458412	0.827501	0.00101836		6.3614		8.3263		3.63538														0.00101836	0	6.36038	8.32528	3.63436	-0.00101836	-0.00101836	-0.00101836	-0.00101836	-0.00101836	-0.00101836
	56	31.0156	3.86423		3.86307						0.045	0.828244	0.00116301		6.36119		8.32089		3.63668														0.00116301	0	6.36003	8.31973	3.63552	-0.00116301	-0.00116301	-0.00116301	-0.00116301	-0.00116301	-0.00116301
	57	31.4844	3.86269		3.86054						0.045	0.828244	0.00214973		6.37008		8.31781		3.63534														0.00214973	0	6.36793	8.31566	3.63319	-0.00214973	-0.00214973	-0.00214973	-0.00214973	-0.00214973	-0.00214973
	58	31.9531	3.86318		3.86274						0.045	0.828244	0.000437958		6.3751		8.31538		3.63517														0.000437958	0	6.37466	8.31494	3.63473	-0.000437958	-0.000437958	-0.000437958	-0.000437958	-0.000437958	-0.000437958	2.73871
	59	32.4219	3.86501		3.86469						0.0465116	0.826919	0.000318771		-100		8.31715		3.61977														0.000318771	0	-100	8.31683	3.61945	-0.000318771	-0.000318771	-0.000318771	-0.000318771	-0.000318771	-0.000318771
	60	32.8906	3.85786		3.85786						0.045	0.828244	0		-100		8.31867		3.61977														0	0	-100	8.31867	3.61977	0	0	0	0	0	0
	61	33.3594	3.86562		3.86668						0.0450509	0.828199	-0.00105839		-100		8.3295		3.6202														-0.00105839	0	-99.9989	8.33056	3.62126	0.00105839	0.00105839	0.00105839	0.00105839	0.00105839	0.00105839
	62	33.8281	3.86776		3.86786						0.0450366	0.828212	-0.000103585		6.3881		0		3.64349														-0.000103585	0	6.3882	0.000103585	3.64359	0.000103585	0.000103585	0.000103585	0.000103585	0.000103585	0.000103585	2.20559		4.26256
	63	34.2969	4.1887		4.1887						0.050877	0.823328	0		6.44043		8.3467		3.68689														0	0	6.44043	8.3467	3.68689	0	0	0	0	0	0	1.37423	4.06307	3.33144
	64	34.7656	4.1745		4.1745						0.0799087	0.805571	0		-100		0		3.66006														0	0	-100	0	3.66006	0	0	0	0	0	0			3.71164
[truncated: 56 more columns]

## Sheet: Acetate (CD3CN-H2O)
	Cutoff uncertainty for pH calculation from known indicators (chemical shift only):	0.05		Parameters of Equation 3																															Paste indicator parameters here from previous sheet, along with the parameters of the fitted indicator from the previous sheet
	Uncertainty in dobs/ppm:	0.001		A:	0.75																														2,6-DHB from alone and with triazole (see formulas)	Triazole from experiment with 2,6-DHB and triazole
	Uncertainty in dH, dL/ppm:	0.005		B:	4.45																													DpKa of indicator:	0.397284	0.412471	0.423533	0.459621
																																		pKa,0:	1.54407	2.33273	2.45172	4.43369
					Cutoff uncertainty for pH calculation for fitted indicator (chemical shift only):	0.4																												dH/ppm:	6.49991	9.15395	3.99847	4.17159
	Chemical shift of reference/ppm:	0			DpKa of indicator to be fitted:	0.54264																												dL/ppm:	6.36803	8.32846	3.63697	3.8621
	Min row for fitting:	14			pKa,0:	5.46005																													Concentration of indicator/M:	0.02	0.002	0.02
	Max row for fitting:	57			dH/ppm:	2.05829																												Dz2 of indicator:	-1	1	1	-1
	Z-range of CSI image/mm:	30			dL/ppm:	1.83598																														Row 53, See Figure S22
	Number of rows in CSI dataset (gradient increments):	64			Concentration of indicator/M:	0.02
	Height of centre of CSI image from base of tube/mm:	20			Dz2 of indicator to be fitted:	-1							Background ionic strength (Sum of anionic indicators, I0, Equation 10)/M:	0.045
			Paste indicator to be fitted below		R2: optimise to 1 by adjusting pKa,0 and dH:	0.99077	Eliminate any intermediate blank rows by copying up lower rows from below						Paste chemical shifts here
			Acetate		Indicator to be fitted/ppm								DSS/ppm		2,6-DHB/ppm		1,2,4-triazole/ppm		DMG CH2		Glycolate		Indicator		Indicator		Indicator		Indicator		Indicator		Referenced shifts											pH (Equation 13)
	Row	Vertical position/mm	MaxPeakPos(2.101,1.797)		Indicator to fit (referenced)	Fit/ppm	pH (known and to be fitted indicator)	uncertainty in pH (known and to be fitted indicator)	pH (known indicators)	uncertainty in pH (known indicators)	Ionic strength/M	Gamma	MaxPeakPos(0.221,-0.225)				MaxPeakPos(9.096,8.015)		MaxPeakPos(3.919,3.620)		MaxPeakPos(4.209,3.778)												Shift correction factor	DSS/ppm	2,6-DHB/ppm	1,2,4-triazole/ppm	DMG CH2	Glycolate	Indicator	Indicator	Indicator	Indicator	Indicator	2,6-DHB/ppm	1,2,4-triazole/ppm	DMG CH2	Glycolate	Indicator	Indicator
	1	5.23438	1.81689		1.81689						0.0456953	0.827629	0		-100		0		3.76265		4.20168												0	0	-100	0	3.76265	4.20168	0	0	0	0	0			2.8072
	2	5.70312	2.01313		2.01313						0.0465353	0.826898	0		-100		0		3.91448		4.03018												0	0	-100	0	3.91448	4.03018	0	0	0	0	0			2.01523	4.27608
	3	6.17188	2.0064		2.0064						0.0453735	0.827912	0		-100		0		3.70448		3.94795												0	0	-100	0	3.70448	3.94795	0	0	0	0	0			3.1727	4.76746
	4	6.64062	2.03864		2.03864						0.0590243	0.81742	0		6.38478		8.85407		3.87012		4.14663												0	0	6.38478	8.85407	3.87012	4.14663	0	0	0	0	0	2.29362	2.17658	2.28004	3.28917
	5	7.10938	2.06349		2.06349						0.0639337	0.814266	0		6.40755		8.88107		3.88779		4.16985												0	0	6.40755	8.88107	3.88779	4.16985	0	0	0	0	0	1.8235	2.11552	2.18567
	6	7.57812	2.0673		2.0673						0.0721243	0.809545	0		6.39734		8.88247		3.9038		4.17748												0	0	6.39734	8.88247	3.9038	4.17748	0	0	0	0	0	1.99633	2.11472	2.09347
	7	8.04688	2.06293		2.06028						0.0675422	0.81211	0.00264501		6.39465		8.86583		3.89679		4.17224												0.00264501	0	6.39201	8.86318	3.89414	4.16959	-0.00264501	-0.00264501	-0.00264501	-0.00264501	-0.00264501	2.10697	2.15853	2.15028
	8	8.51562	2.06282		2.0624						0.0657891	0.813141	0.000417573		6.39279		8.86558		3.89727		4.17426												0.000417573	0	6.39238	8.86516	3.89685	4.17384	-0.000417573	-0.000417573	-0.000417573	-0.000417573	-0.000417573	2.0994	2.15342	2.13376
	9	8.98438	2.06327		2.06207						0.0656972	0.813196	0.00120119		6.39234		8.85856		3.89397		4.17396												0.00120119	0	6.39114	8.85736	3.89277	4.17276	-0.00120119	-0.00120119	-0.00120119	-0.00120119	-0.00120119	2.12714	2.17133	2.15772
	10	9.45312	2.06274		2.06062						0.0649933	0.813619	0.00211836		6.3929		8.84796		3.89035		4.17315												0.00211836	0	6.39078	8.84584	3.88823	4.17103	-0.00211836	-0.00211836	-0.00211836	-0.00211836	-0.00211836	2.13555	2.19721	2.18352
	11	9.92188	2.06225		2.0607						0.0647136	0.813789	0.00155478		6.3908		8.84112		3.88717		4.17384												0.00155478	0	6.38924	8.83957	3.88562	4.17229	-0.00155478	-0.00155478	-0.00155478	-0.00155478	-0.00155478	2.17203	2.21118	2.19816
	12	10.3906	2.06153		2.06133						0.0637547	0.814376	0.000202947		6.38952		8.82144		3.8793		4.17154												0.000202947	0	6.38932	8.82124	3.8791	4.17134	-0.000202947	-0.000202947	-0.000202947	-0.000202947	-0.000202947	2.17059	2.25133	2.23377
	13	10.8594	2.06173		2.06178						0.0635733	0.814489	-4.62337e-05		6.39039		8.81341		3.8763		4.17267												-4.62337e-05	0	6.39044	8.81346	3.87635	4.17272	4.62337e-05	4.62337e-05	4.62337e-05	4.62337e-05	4.62337e-05	2.14398	2.26822	2.24856
	14	11.3281	2.06076		2.05928	2.05811	2.29947	0.415905	2.29947	0.415905	0.0635352	0.814512	0.00148094		6.38769		8.80142		3.86721		4.17033												0.00148094	0	6.38621	8.79994	3.86573	4.16885	-0.00148094	-0.00148094	-0.00148094	-0.00148094	-0.00148094	2.25117	2.29739	2.30446
	15	11.7969	2.06046		2.06027	2.05809	2.34376	0.415906	2.34376	0.415906	0.0616426	0.815704	0.000190581		6.38794		8.77612		3.86009		4.16996												0.000190581	0	6.38775	8.77593	3.8599	4.16977	-0.000190581	-0.000190581	-0.000190581	-0.000190581	-0.000190581	2.21068	2.34795	2.3337
	16	12.2656	2.06041		2.06043	2.05807	2.37532	0.415932	2.37532	0.415932	0.0617265	0.815651	-2.15799e-05		6.38263		8.7624		3.85219		4.16976												-2.15799e-05	0	6.38265	8.76242	3.85221	4.16978	2.15799e-05	2.15799e-05	2.15799e-05	2.15799e-05	2.15799e-05	2.35981	2.37654	2.37242
	17	12.7344	2.05987		2.05989	2.05805	2.42016	0.415963	2.42016	0.415963	0.0597013	0.816969	-2.14056e-05		6.38501		8.74128		3.84246		4.1681												-2.14056e-05	0	6.38503	8.7413	3.84248	4.16812	2.14056e-05	2.14056e-05	2.14056e-05	2.14056e-05	2.14056e-05	2.28614	2.42033	2.41978
	18	13.2031	2.05987		2.06051	2.05802	2.46424	0.41599	2.46424	0.41599	0.0597794	0.816917	-0.000640319		6.3805		8.71812		3.83442		4.16898												-0.000640319	0	6.38114	8.71876	3.83506	4.16962	0.000640319	0.000640319	0.000640319	0.000640319	0.000640319	2.41337	2.46784	2.45596
	19	13.6719	2.05885		2.05884	2.05799	2.51186	0.416028	2.51186	0.416028	0.0581378	0.81802	5.58624e-06		6.37882		8.69808		3.82299		4.1661												5.58624e-06	0	6.37881	8.69807	3.82298	4.16609	-5.58624e-06	-5.58624e-06	-5.58624e-06	-5.58624e-06	-5.58624e-06	2.50728	2.51107	2.51366	2.60324
	20	14.1406	2.0583		2.05884	2.05795	2.56704	0.416073	2.56704	0.416073	0.0568319	0.818921	-0.000538652		6.37711		8.67141		3.81105		4.16573												-0.000538652	0	6.37765	8.67195	3.81159	4.16627	0.000538652	0.000538652	0.000538652	0.000538652	0.000538652	2.56164	2.56663	2.56796	2.58947
	21	14.6094	2.05806		2.05882	2.0579	2.62745	0.416135	2.62745	0.416135	0.0557636	0.819675	-0.000757537		6.3754		8.64185		3.79987		4.16434												-0.000757537	0	6.37616	8.64261	3.80063	4.1651	0.000757537	0.000757537	0.000757537	0.000757537	0.000757537	2.64041	2.63067	2.62047	2.678
	22	15.0781	2.05795		2.05832	2.05784	2.68603	0.416163	2.68603	0.416163	0.0547686	0.82039	-0.000371604		6.37392		8.62012		3.78432		4.1637												-0.000371604	0	6.37429	8.62049	3.78469	4.16407	0.000371604	0.000371604	0.000371604	0.000371604	0.000371604	2.76089	2.68038	2.69822	2.7436
	23	15.5469	2.05803		2.05842	2.05776	2.75665	0.416251	2.75665	0.416251	0.0534767	0.821341	-0.000387326		6.3725		8.5883		3.77198		4.16327												-0.000387326	0	6.37288	8.58869	3.77237	4.16366	0.000387326	0.000387326	0.000387326	0.000387326	0.000387326		2.75511	2.7599	2.76801
	24	16.0156	2.05689		2.05725	2.05764	2.84685	0.416403	2.84685	0.416403	0.052133	0.822355	-0.00036046		6.37044		8.54986		3.75757		4.16024												-0.00036046	0	6.3708	8.55022	3.75793	4.1606	0.00036046	0.00036046	0.00036046	0.00036046	0.00036046		2.85263	2.83521	2.9146
	25	16.4844	2.05688		2.05825	2.05751	2.9223	0.416458	2.9223	0.416458	0.0509702	0.823255	-0.00137321		6.36973		8.52437		3.74018		4.15948												-0.00137321	0	6.37111	8.52574	3.74155	4.16085	0.00137321	0.00137321	0.00137321	0.00137321	0.00137321		2.92021	2.92652	2.9046
	26	16.9531	2.0561		2.05738	2.05729	3.03266	0.416663	3.03266	0.416663	0.0500655	0.823971	-0.00128425		6.36886		8.48819		3.72295		4.15542												-0.00128425	0	6.37014	8.48947	3.72423	4.1567	0.00128425	0.00128425	0.00128425	0.00128425	0.00128425		3.03243	3.0331	3.053
	27	17.4219	2.05586		2.05425	2.05689	3.18075	0.417204	3.18075	0.417204	0.0486919	0.825084	0.00160964		6.36855		8.44719		3.70914		4.15176												0.00160964	0	6.36694	8.44558	3.70753	4.15015	-0.00160964	-0.00160964	-0.00160964	-0.00160964	-0.00160964		3.19785	3.15047	3.22184
	28	17.8906	2.05536		2.05477	2.05629	3.33711	0.417694	3.33711	0.417694	0.0474197	0.826144	0.000592052		6.36643		8.41777		3.68639		4.14591												0.000592052	0	6.36584	8.41718	3.6858	4.14532	-0.000592052	-0.000592052	-0.000592052	-0.000592052	-0.000592052		3.33499	3.34109	3.31804
	29	18.3594	2.05352		2.05336	2.05522	3.52381	0.414157	3.52381	0.414157	0.0466404	0.826808	0.000156954		6.36421		8.38827		3.67238		4.13493												0.000156954	0	6.36405	8.38811	3.67222	4.13477	-0.000156954	-0.000156954	-0.000156954	-0.000156954	-0.000156954		3.52381	3.50067	3.48144
	30	18.8281	2.05162		2.04961	2.05331	3.73788	0.46655	3.69239	0.461451	0.045833	0.827508	0.00200696		6.36526		8.36019		3.65936		4.11794												0.00200696	0	6.36325	8.35818	3.65735	4.11593	-0.00200696	-0.00200696	-0.00200696	-0.00200696	-0.00200696		3.84261	3.75758	3.69239
	31	19.2969	2.04828		2.04698	2.05049	3.93876	0.461445	3.90871	0.460538	0.0455805	0.82773	0.00130355		6.36528		8.3507		3.6515		4.09085												0.00130355	0	6.36398	8.3494	3.6502	4.08955	-0.00130355	-0.00130355	-0.00130355	-0.00130355	-0.00130355		3.99944	3.95431	3.90871
	32	19.7656	2.04469		2.0444	2.04628	4.13496	0.459011	4.12289	0.460184	0.0454078	0.827882	0.000289359		6.36362		8.34311		3.64806		4.05697												0.000289359	0	6.36333	8.34282	3.64777	4.05668	-0.000289359	-0.000289359	-0.000289359	-0.000289359	-0.000289359		4.16659	4.04524	4.12289
	33	20.2344	2.03899		2.03985	2.04141	4.29281	0.456501	4.28364	0.460092	0.0452928	0.827984	-0.000862939		6.36243		8.33784		3.64417		4.02808												-0.000862939	0	6.36329	8.3387	3.64503	4.02894	0.000862939	0.000862939	0.000862939	0.000862939	0.000862939		4.31545	4.17552	4.28364
	34	20.7031	2.03241		2.03246	2.03511	4.44409	0.453666	4.42835	0.460094	0.0452125	0.828055	-4.90618e-05		6.36201		8.33566		3.64358		4.00318												-4.90618e-05	0	6.36206	8.33571	3.64363	4.00323	4.90618e-05	4.90618e-05	4.90618e-05	4.90618e-05	4.90618e-05		4.4671	4.26028	4.42835
	35	21.1719	2.02651		2.02622	2.02705	4.59165	0.451594	4.58658	0.46019	0.0451507	0.82811	0.000289365		6.36048		8.33377		3.6425		3.97629												0.000289365	0	6.36019	8.33348	3.64221	3.976	-0.000289365	-0.000289365	-0.000289365	-0.000289365	-0.000289365		4.62769	4.36602	4.58658
	36	21.6406	2.02114		2.02127	2.02019	4.69381	0.449941	4.70084	0.46034	0.0451352	0.828124	-0.000130033		6.36094		8.33283		3.64155		3.95767												-0.000130033	0	6.36107	8.33296	3.64168	3.9578	0.000130033	0.000130033	0.000130033	0.000130033	0.000130033				4.70084
	37	22.1094	2.01441		2.01433	2.01173	4.80126	0.447776	4.8201	0.460607	0.045097	0.828158	7.64261e-05		6.36106		8.33161		3.6411		3.94073												7.64261e-05	0	6.36098	8.33153	3.64102	3.94065	-7.64261e-05	-7.64261e-05	-7.64261e-05	-7.64261e-05	-7.64261e-05				4.8201
	38	22.5781	2.00152		2.00165	1.99951	4.93388	0.444647	4.95243	0.461117	0.0450494	0.8282	-0.000131292		6.36007		8.32981		3.63926		3.92403												-0.000131292	0	6.3602	8.32994	3.63939	3.92416	0.000131292	0.000131292	0.000131292	0.000131292	0.000131292				4.95243
	39	23.0469	1.99002		1.98972	1.98932	5.03123	0.442493	5.0352	0.461617	0.0450738	0.828178	0.000300926		6.36073		8.33104		3.64062		3.91554												0.000300926	0	6.36043	8.33074	3.64032	3.91524	-0.000300926	-0.000300926	-0.000300926	-0.000300926	-0.000300926				5.0352
	40	23.5156	1.97688		1.97618						0.0450081	0.828237	0.000699169		6.36008		8.32686		3.63914		3.90513												0.000699169	0	6.35938	8.32616	3.63844	3.90443	-0.000699169	-0.000699169	-0.000699169	-0.000699169	-0.000699169				5.15192
	41	23.9844	1.96766		1.96744						0.0450648	0.828186	0.000222777		6.3605		8.33088		3.63927		3.8988												0.000222777	0	6.36028	8.33066	3.63905	3.89858	-0.000222777	-0.000222777	-0.000222777	-0.000222777	-0.000222777				5.22594
	42	24.4531	1.95382		1.95247						0.0450027	0.828242	0.00134739		6.35862		8.32869		3.6388		3.89227												0.00134739	0	6.35727	8.32734	3.63745	3.89092	-0.00134739	-0.00134739	-0.00134739	-0.00134739	-0.00134739				5.34025
	43	24.9219	1.94405		1.94383						0.0450059	0.828239	0.000221393		6.35974		8.3287		3.63816		3.88671												0.000221393	0	6.35951	8.32848	3.63794	3.88649	-0.000221393	-0.000221393	-0.000221393	-0.000221393	-0.000221393				5.4196
	44	25.3906	1.93389		1.93187						0.045	0.828244	0.00201662		6.35916		8.32843		3.63874		3.88292												0.00201662	0	6.35715	8.32641	3.63672	3.8809	-0.00201662	-0.00201662	-0.00201662	-0.00201662	-0.00201662				5.54096
	45	25.8594	1.92274		1.92138						0.045	0.828244	0.00136305		6.35615		8.32789		3.63731		3.87767												0.00136305	0	6.35478	8.32653	3.63595	3.87631	-0.00136305	-0.00136305	-0.00136305	-0.00136305	-0.00136305				5.66949
	46	26.3281	1.91622		1.91601						0.0450282	0.828219	0.000213946		6.35848		8.3295		3.63865		3.87615												0.000213946	0	6.35826	8.32929	3.63844	3.87594	-0.000213946	-0.000213946	-0.000213946	-0.000213946	-0.000213946				5.68151
	47	26.7969	1.90603		1.90557						0.0450009	0.828243	0.000461717		6.36208		8.32872		3.6376		3.87326												0.000461717	0	6.36162	8.32826	3.63714	3.8728	-0.000461717	-0.000461717	-0.000461717	-0.000461717	-0.000461717				5.79777
	48	27.2656	1.89893		1.89852						0.0450195	0.828227	0.000413866		6.36295		8.32945		3.63837		3.87147												0.000413866	0	6.36254	8.32904	3.63796	3.87106	-0.000413866	-0.000413866	-0.000413866	-0.000413866	-0.000413866				5.87746
	49	27.7344	1.89197		1.89164						0.0450043	0.82824	0.000331073		6.36229		8.32883		3.6379		3.87032												0.000331073	0	6.36196	8.3285	3.63757	3.86999	-0.000331073	-0.000331073	-0.000331073	-0.000331073	-0.000331073				5.93409
	50	28.2031	1.88389		1.88373						0.045	0.828244	0.000155187		6.36276		8.32737		3.63683		3.86768												0.000155187	0	6.3626	8.32721	3.63667	3.86752	-0.000155187	-0.000155187	-0.000155187	-0.000155187	-0.000155187				6.10018
	51	28.6719	1.87933		1.87917						0.0450028	0.828242	0.000159764		6.36041		8.32829		3.63763		3.86755												0.000159764	0	6.36025	8.32813	3.63747	3.86739	-0.000159764	-0.000159764	-0.000159764	-0.000159764	-0.000159764				6.11128
	52	29.1406	1.87234		1.87175						0.045	0.828244	0.000592487		6.35991		8.3265		3.63586		3.86514												0.000592487	0	6.35932	8.32591	3.63527	3.86455	-0.000592487	-0.000592487	-0.000592487	-0.000592487	-0.000592487
	53	29.6094	1.86893		1.86826						0.045	0.828244	0.000669747		6.36103		8.329		3.63707		3.8653												0.000669747	0	6.36036	8.32833	3.6364	3.86463	-0.000669747	-0.000669747	-0.000669747	-0.000669747	-0.000669747
	54	30.0781	1.86464		1.86395						0.045	0.828244	0.000694613		6.3725		8.32727		3.63576		3.86451												0.000694613	0	6.3718	8.32658	3.63507	3.86382	-0.000694613	-0.000694613	-0.000694613	-0.000694613	-0.000694613
	55	30.5469	1.86111		1.86009						0.0458412	0.827501	0.00101836		6.3614		8.3263		3.63538		3.86397												0.00101836	0	6.36038	8.32528	3.63436	3.86295	-0.00101836	-0.00101836	-0.00101836	-0.00101836	-0.00101836
	56	31.0156	1.86003		1.85887						0.045	0.828244	0.00116301		6.36119		8.32089		3.63668		3.86423												0.00116301	0	6.36003	8.31973	3.63552	3.86307	-0.00116301	-0.00116301	-0.00116301	-0.00116301	-0.00116301
	57	31.4844	1.85743		1.85528						0.045	0.828244	0.00214973		6.37008		8.31781		3.63534		3.86269												0.00214973	0	6.36793	8.31566	3.63319	3.86054	-0.00214973	-0.00214973	-0.00214973	-0.00214973	-0.00214973
	58	31.9531	1.85908		1.85864						0.045	0.828244	0.000437958		6.3751		8.31538		3.63517		3.86318												0.000437958	0	6.37466	8.31494	3.63473	3.86274	-0.000437958	-0.000437958	-0.000437958	-0.000437958	-0.000437958	2.73871
	59	32.4219	1.85864		1.85832						0.0465116	0.826919	0.000318771		-100		8.31715		3.61977		3.86501												0.000318771	0	-100	8.31683	3.61945	3.86469	-0.000318771	-0.000318771	-0.000318771	-0.000318771	-0.000318771
	60	32.8906	1.85461		1.85461						0.045	0.828244	0		-100		8.31867		3.61977		3.85786												0	0	-100	8.31867	3.61977	3.85786	0	0	0	0	0
	61	33.3594	1.86304		1.8641						0.0450509	0.828199	-0.00105839		-100		8.3295		3.6202		3.86562												-0.00105839	0	-99.9989	8.33056	3.62126	3.86668	0.00105839	0.00105839	0.00105839	0.00105839	0.00105839
	62	33.8281	2.01786		2.01796						0.0450366	0.828212	-0.000103585		6.3881		0		3.64349		3.86776												-0.000103585	0	6.3882	0.000103585	3.64359	3.86786	0.000103585	0.000103585	0.000103585	0.000103585	0.000103585	2.20559		4.26256	6.07339
	63	34.2969	1.89356		1.89356						0.050877	0.823328	0		6.44043		8.3467		3.68689		4.1887												0	0	6.44043	8.3467	3.68689	4.1887	0	0	0	0	0	1.37423	4.06307	3.33144
	64	34.7656	1.80224		1.80224						0.0799087	0.805571	0		-100		0		3.66006		4.1745												0	0	-100	0	3.66006	4.1745	0	0	0	0	0			3.71164
[truncated: 56 more columns]

## Sheet: pKa Salicylic acid (CD3CN-H2O)
DSS reference shift/ppm:	0																													2,6-DHB (do not change as different formula)
Uncertainty in dH, dL/ppm:	0.005
Uncertainty in dobs/ppm:	0.001																												DpKa of indicator:	0.0292487	0.412471	0.423449	0.459956	0.54264
																													pKa,0:	1.54407	2.33273	2.45172	4.43369	5.46005
																													dH/ppm:	6.49991	9.15395	3.99847	4.17159	2.05829
																													dL/ppm:	6.36803	8.32782	3.63697	3.8644	1.84852							Column for experimental data (adjust):	AN
																														Concentration of indicator/M:	0.02	0.002	0.02	0.02							Column for fit (adjust):	AQ		Adjust manually if required
																														-1	1	1	-1	-1							Min row on CSI dataset for fitting:	14	max row on spreadhseet (linked):	33
Parameters of Equation 3																													dH-dL /ppm:	0.131874	0.826138	0.361503	0.307186	0.209773	0	0	0				Max row on CSI dataset for fitting:	57	min row on spreadsheet (linked):	76
A:	0.75
B:	4.45																															Average of acidic and basic range samples in absence of 2,6-DHB									Uncertainty in fitted pKa:	0.419214
																																For triazole, acidic range sample (high row), and solution of 10 mM DSS 40 mM triazole									Analyte pKa fitting
																																									pKa,0:	3.688
																																									dH/ppm:	7.56316
Number of rows in CSI dataset (gradient increments):	64																																								dL/ppm:	7.39695
Z-range of CSI image/mm:	30																																								Dz2:	-1
Height of centre of CSI image from base of tube/mm:	20						Paste chemical shift data here		2,6-DHB (do not change to another indicator)															ANALYTE 1																	R2 (optimise to 1 by changing pKa,0, dH and dL):	0.998461
Background ionic strength (Sum of anionic indicators, I0, Equation 10)/M:	0.045						DSS (reference)/ppm		2,6-DHB/ppm		1,2,4-triazole/ppm		DMG		Glycolate		Acetate							Salicylate					Referenced chemical shifts																Filter chemical shifts of indicator if they are within uncertainty of dH or dL
Row on CSI image	Height from tube base/mm	I/M	pH	Uncertainty in pH			MaxPeakPos(0.221,-0.225)				MaxPeakPos(9.096,8.015)		MaxPeakPos(3.935,3.531)		MaxPeakPos(4.209,3.778)		MaxPeakPos(2.101,1.797)							MaxPeakPos(7.619,7.352)					Correction based on DSS	2,6-DHB/ppm	1,2,4-triazole/ppm	DMG	Glycolate	Acetate					Salicylate			Salicylate			2,6-DHB/ppm	1,2,4-triazole/ppm	DMG	Glycolate	Acetate
1	5.23438	0.0466131	1.91424	0.424721			0		-100		0		3.92854		4.20168		1.81689							7.35581					0	-100	0	3.92854	4.20168	1.81689					7.35581								3.92854
2	5.70312	0.045	4.45205	0.487272			0		-100		0		0		4.03018		2.01313							7.49436					0	-100	0	0	4.03018	2.01313					7.49436									4.03018	2.01313
3	6.17188	0.045	4.82463	0.493572			0		-100		0		0		3.94795		2.0064							7.55468					0	-100	0	0	3.94795	2.0064					7.55468									3.94795	2.0064
4	6.64062	0.0618975	2.18526	0.392997			0		6.38478		8.85407		0		4.14663		2.03864							7.59542					0	6.38478	8.85407	0	4.14663	2.03864					7.59542						6.38478	8.85407		4.14663	2.03864
5	7.10938	0.0706193	2.07821	0.367299			0		6.40755		8.88107		0		4.16985		2.06349							7.54033					0	6.40755	8.88107	0	4.16985	2.06349					7.54033						6.40755	8.88107
6	7.57812	0.0680706	2.10643	0.415788			0		6.39734		8.88247		3.90429		4.17748		2.0673							7.53065					0	6.39734	8.88247	3.90429	4.17748	2.0673					7.53065						6.39734	8.88247	3.90429
7	8.04688	0.0657302	2.15521	0.41582			0.00265		6.39465		8.86583		3.89683		4.17224		2.06293							7.41037					-0.00265	6.392	8.86318	3.89418	4.16959	2.06028					7.40772						6.392	8.86318	3.89418
8	8.51562	0.0659343	2.14163	0.415757			0.000418		6.39279		8.86558		3.90092		4.17426		2.06282							7.55161					-0.000418	6.39238	8.86516	3.9005	4.17384	2.0624					7.55119						6.39238	8.86516	3.9005
9	8.98438	0.0653083	2.16557	0.415803			0.0012		6.39234		8.85856		3.89484		4.17396		2.06327							7.55474					-0.0012	6.39114	8.85736	3.89364	4.17276	2.06207					7.55354						6.39114	8.85736	3.89364
10	9.45312	0.0648881	2.19211	0.415812			0.00212		6.3929		8.84796		3.89085		4.17315		2.06274							7.55491					-0.00212	6.39078	8.84584	3.88873	4.17103	2.06062					7.55279						6.39078	8.84584	3.88873
11	9.92188	0.0642462	2.20582	0.415815			0.00155		6.3908		8.84112		3.88786		4.17384		2.06225							7.55394					-0.00155	6.38925	8.83957	3.88631	4.17229	2.0607					7.55239						6.38925	8.83957	3.88631
12	10.3906	0.0637854	2.2453	0.415824			0.000203		6.38952		8.82144		3.87969		4.17154		2.06153							7.55387					-0.000203	6.38932	8.82124	3.87949	4.17134	2.06133					7.55367						6.38932	8.82124	3.87949
13	10.8594	0.0639283	2.26215	0.415831			-4.62e-05		6.39039		8.81341		3.87638		4.17267		2.06173							7.553					4.62e-05	6.39043	8.81346	3.87643	4.17272	2.06178					7.55305						6.39043	8.81346	3.87643
14	11.3281	0.0622637	2.29849	0.415878			0.00148094		6.38769		8.80142		3.8673		4.17033		2.06076							7.55256					-0.00148094	6.38621	8.79994	3.86582	4.16885	2.05928					7.55108			7.55524			6.38621	8.79994	3.86582
15	11.7969	0.0621031	2.34353	0.415879			0.000191		6.38794		8.77612		3.86006		4.16996		2.06046							7.55491					-0.000191	6.38775	8.77593	3.85987	4.16977	2.06027					7.55472			7.55442			6.38775	8.77593	3.85987
16	12.2656	0.0602741	2.37438	0.415906			-2.16e-05		6.38263		8.7624		3.85218		4.16976		2.06041							7.55326					2.16e-05	6.38265	8.76242	3.8522	4.16978	2.06043					7.55328			7.55383			6.38265	8.76242	3.8522
17	12.7344	0.0603725	2.42043	0.415937			-2.14e-05		6.38501		8.74128		3.84212		4.1681		2.05987							7.55637					2.14e-05	6.38503	8.7413	3.84214	4.16812	2.05989					7.55639			7.55285			6.38503	8.7413	3.84214
18	13.2031	0.0587114	2.46401	0.415964			-0.00064		6.3805		8.71812		3.83398		4.16898		2.05987							7.54778					0.00064	6.38114	8.71876	3.83462	4.16962	2.06051					7.54842			7.55185			6.38114	8.71876	3.83462
19	13.6719	0.0575335	2.51192	0.416001			5.59e-06		6.37882		8.69808		3.82245		4.1661		2.05885							7.5484					-5.59e-06	6.37881	8.69807	3.82244	4.16609	2.05884					7.54839			7.55064			6.37881	8.69807	3.82244	4.16609
20	14.1406	0.0565434	2.5666	0.416044			-0.000539		6.37711		8.67141		3.8109		4.16573		2.0583							7.54448					0.000539	6.37765	8.67195	3.81144	4.16627	2.05884					7.54502			7.54911			6.37765	8.67195	3.81144	4.16627
21	14.6094	0.0554014	2.62697	0.416105			-0.000758		6.3754		8.64185		3.7997		4.16434		2.05806							7.5445					0.000758	6.37616	8.64261	3.80046	4.1651	2.05882					7.54526			7.54723			6.37616	8.64261	3.80046	4.1651
22	15.0781	0.0543321	2.68334	0.416138			-0.000372		6.37392		8.62012		3.78551		4.1637		2.05795							7.54729					0.000372	6.37429	8.62049	3.78588	4.16407	2.05832					7.54766			7.54528			6.37429	8.62049	3.78588	4.16407
23	15.5469	0.0531552	2.75585	0.41622			-0.000387		6.3725		8.5883		3.77195		4.16327		2.05803							7.54748					0.000387	6.37288	8.58869	3.77234	4.16366	2.05842					7.54787			7.54246				8.58869	3.77234	4.16366
24	16.0156	0.0516609	2.84718	0.416363			-0.00036		6.37044		8.54986		3.75682		4.16024		2.05689							7.5396					0.00036	6.3708	8.55022	3.75718	4.1606	2.05725					7.53996			7.53836				8.55022	3.75718	4.1606
25	16.4844	0.0510514	2.92152	0.416423			-0.00137321		6.36973		8.52437		3.74011		4.15948		2.05688							7.53486					0.00137321	6.37111	8.52574	3.74148	4.16085	2.05825					7.53623			7.53454				8.52574	3.74148	4.16085
26	16.9531	0.0498595	3.03171	0.416623			-0.00128425		6.36886		8.48819		3.72282		4.15542		2.0561							7.52653					0.00128425	6.37014	8.48947	3.7241	4.1567	2.05738					7.52781			7.52806				8.48947	3.7241	4.1567
27	17.4219	0.0482326	3.18357	0.41713			0.00160964		6.36855		8.44719		3.70757		4.15176		2.05586							7.52669					-0.00160964	6.36694	8.44558	3.70596	4.15015	2.05425					7.52508			7.51746				8.44558	3.70596	4.15015
28	17.8906	0.0474383	3.33199	0.417654			0.000592052		6.36643		8.41777		3.68726		4.14591		2.05536							7.50811					-0.000592052	6.36584	8.41718	3.68667	4.14532	2.05477					7.50752			7.50535				8.41718	3.68667	4.14532
29	18.3594	0.0466568	3.5106	0.419214			0.000157		6.36421		8.38827		3.67275		4.13493		2.05352							7.48802					-0.000157	6.36405	8.38811	3.67259	4.13477	2.05336					7.48786			7.48909				8.38811	3.67259	4.13477
30	18.8281	0.0458495	3.71272	0.454324			0.00201		6.36526		8.36019		3.65966		4.11794		2.05162							7.46422					-0.00201	6.36325	8.35818	3.65765	4.11593	2.04961					7.46221			7.46987				8.35818	3.65765	4.11593	2.04961
31	19.2969	0.0455957	3.92022	0.459911			0.00130355		6.36528		8.3507		3.65152		4.09085		2.04828							7.45105					-0.00130355	6.36398	8.3494	3.65022	4.08955	2.04698					7.44975			7.45123				8.3494	3.65022	4.08955	2.04698
32	19.7656	0.0454237	4.14345	0.476608			0.000289		6.36362		8.34311		3.64818		4.05697		2.04469							7.4325					-0.000289	6.36333	8.34282	3.64789	4.05668	2.0444					7.43221			7.43432				8.34282	3.64789	4.05668	2.0444
33	20.2344	0.0453095	4.30273	0.477671			-0.000863		6.36243		8.33784		3.64441		4.02808		2.03899							7.42437					0.000863	6.36329	8.3387	3.64527	4.02894	2.03985					7.42523			7.42477				8.3387	3.64527	4.02894	2.03985
34	20.7031	0.045227	4.45617	0.480887			-4.91e-05		6.36201		8.33566		3.64341		4.00318		2.03241							7.41878					4.91e-05	6.36206	8.33571	3.64346	4.00323	2.03246					7.41883			7.41751				8.33571	3.64346	4.00323	2.03246
35	21.1719	0.0451657	4.60626	0.484516			0.000289		6.36048		8.33377		3.64242		3.97629		2.02651							7.41318					-0.000289	6.36019	8.33348	3.64213	3.976	2.02622					7.41289			7.41205				8.33348	3.64213	3.976	2.02622
36	21.6406	0.0451505	4.7107	0.487979			-0.00013		6.36094		8.33283		3.64153		3.95767		2.02114							7.41053					0.00013	6.36107	8.33296	3.64166	3.9578	2.02127					7.41066			7.40906				8.33296		3.9578	2.02127
37	22.1094	0.0451137	4.82116	0.492767			7.64e-05		6.36106		8.33161		3.64133		3.94073		2.01441							7.40837					-7.64e-05	6.36098	8.33153	3.64125	3.94065	2.01433					7.40829			7.4065						3.94065	2.01433
38	22.5781	0.0450653	4.95841	0.499782			-0.000131		6.36007		8.32981		3.63935		3.92403		2.00152							7.40383					0.000131	6.3602	8.32994	3.63948	3.92416	2.00165					7.40396			7.40402						3.92416	2.00165
39	23.0469	0.0450884	5.05968	0.504715			0.000301		6.36073		8.33104		3.64047		3.91554		1.99002							7.40391					-0.000301	6.36043	8.33074	3.64017	3.91524	1.98972					7.40361			7.4026						3.91524	1.98972
40	23.5156	0.0450094	5.18231	0.510672			0.000699		6.36008		8.32686		3.63936		3.90513		1.97688							7.40356					-0.000699	6.35938	8.32616	3.63866	3.90443	1.97618					7.40286			7.40124						3.90443	1.97618
41	23.9844	0.0450918	5.25867	0.514258			0.000223		6.3605		8.33088		3.64135		3.8988		1.96766							7.40296					-0.000223	6.36028	8.33066	3.64113	3.89858	1.96744					7.40274			7.40057						3.89858	1.96744
42	24.4531	0.0450087	5.38293	0.519502			0.00134739		6.35862		8.32869		3.63989		3.89227		1.95382							7.39963					-0.00134739	6.35727	8.32734	3.63854	3.89092	1.95247					7.39828			7.39968						3.89092	1.95247
43	24.9219	0.0450207	5.45913	0.522976			0.000221		6.35974		8.3287		3.63804		3.88671		1.94405							7.39925					-0.000221	6.35952	8.32848	3.63782	3.88649	1.94383					7.39903			7.39925						3.88649	1.94383
44	25.3906	0.0450063	5.56829	0.528349			0.00202		6.35916		8.32843		3.64013		3.88292		1.93389							7.40264					-0.00202	6.35714	8.32641	3.63811	3.8809	1.93187					7.40062			7.39874						3.8809	1.93187
45	25.8594	0.0450051	5.6704	0.534548			0.00136		6.35615		8.32789		3.63926		3.87767		1.92274							7.39614					-0.00136	6.35479	8.32653	3.6379	3.87631	1.92138					7.39478			7.39837						3.87631	1.92138
46	26.3281	0.0450537	5.71354	0.53504			0.000214		6.35848		8.3295		3.64046		3.87615		1.91622							7.39817					-0.000214	6.35826	8.32929	3.64025	3.87594	1.91601					7.39796			7.39824						3.87594	1.91601
47	26.7969	0.0450211	5.82183	0.54197			0.000461717		6.36208		8.32872		3.63931		3.87326		1.90603							7.40121					-0.000461717	6.36162	8.32826	3.63885	3.8728	1.90557					7.40075			7.39795						3.8728	1.90557
48	27.2656	0.045042	5.90084	0.548046			0.000413866		6.36295		8.32945		3.63964		3.87147		1.89893							7.39633					-0.000413866	6.36254	8.32904	3.63923	3.87106	1.89852					7.39592			7.39779						3.87106	1.89852
49	27.7344	0.0450214	5.98172	0.553829			0.000331		6.36229		8.32883		3.63819		3.87032		1.89197							7.39792					-0.000331	6.36196	8.3285	3.63786	3.86999	1.89164					7.39759			7.39764						3.86999	1.89164
50	28.2031	0.045	6.07344	0.546474			0.000155187		6.36276		8.32737		3.63697		3.86768		1.88389							7.39736					-0.000155187	6.3626	8.32721	3.63681	3.86752	1.88373					7.3972			7.39751							1.88373
51	28.6719	0.0450111	6.14494	0.54763			0.00016		6.36041		8.32829		3.63777		3.86755		1.87933							7.39806					-0.00016	6.36025	8.32813	3.63761	3.86739	1.87917					7.3979			7.39743							1.87917
52	29.1406	0.045	6.28301	0.551156			0.000592487		6.35991		8.3265		3.63622		3.86514		1.87234							7.397					-0.000592487	6.35932	8.32591	3.63563	3.86455	1.87175					7.39641			7.3973							1.87175
53	29.6094	0.0450176	6.3617	0.554325			0.000669747		6.36103		8.329		3.63858		3.8653		1.86893							7.39783					-0.000669747	6.36036	8.32833	3.63791	3.86463	1.86826					7.39716			7.39724							1.86826
54	30.0781	0.0458411	6.4782	0.561534			0.000695		6.3725		8.32727		3.63615		3.86451		1.86464							7.39761					-0.000695	6.3718	8.32658	3.63546	3.86382	1.86395					7.39691			7.39717							1.86395
55	30.5469	0.045	6.61202	0.575651			0.00102		6.3614		8.3263		3.63582		3.86397		1.86111							7.39835					-0.00102	6.36038	8.32528	3.6348	3.86295	1.86009					7.39733			7.39711							1.86009
56	31.0156	0.045	6.66309	0.583554			0.00116		6.36119		8.32089		3.63665		3.86423		1.86003							7.39859					-0.00116	6.36003	8.31973	3.63549	3.86307	1.85887					7.39743			7.39709							1.85887
57	31.4844	0.045	6.85585	0.634159			0.00215		6.37008		8.31781		3.58983		3.86269		1.85743							7.39653					-0.00215	6.36793	8.31566	3.58768	3.86054	1.85528					7.39438			7.39704							1.85528
58	31.9531	0.0465116	6.67256	0.585341			0.000437958		6.3751		8.31538		3.58557		3.86318		1.85908							7.39562					-0.000437958	6.37466	8.31494	3.58513	3.86274	1.85864					7.39518						6.37466				1.85864
59	32.4219	0.045	6.68794	0.588059			0.000318771		-100		8.31715		3.58279		3.86501		1.85864							7.41167					-0.000318771	-100	8.31683	3.58247	3.86469	1.85832					7.41135										1.85832
60	32.8906	0.045	6.90262	0.653529			0		-100		8.31867		3.58392		3.85786		1.85461							7.39733					0	-100	8.31867	3.58392	3.85786	1.85461					7.39733										1.85461
61	33.3594	0.0450664	6.47387	0.561169			-0.00106		-100		8.3295		0		3.86562		1.86304							7.40189					0.00106	-99.9989	8.33056	0.00106	3.86668	1.8641					7.40295										1.8641
62	33.8281	0.0501589	4.75253	0.545617			-0.000104		6.3881		0		0		3.86776		2.01786							7.49151					0.000104	6.3882	0.000104	0.000104	3.86786	2.01796					7.49161						6.3882				2.01796
63	34.2969	0.0802381	2.33701	0.191346			0		6.44043		8.3467		0		4.1887		1.89356							7.60772					0	6.44043	8.3467	0	4.1887	1.89356					7.60772						6.44043	8.3467			1.89356
64	34.7656	0.045					0		-100		0		0		4.1745		1.80224							7.52675					0	-100	0	0	4.1745	1.80224					7.52675
